# Supplementary material for: Texture Analysis of Fat-Suppressed T2-Weighted Magnetic Resonance Imaging and Use of Machine Learning to Discriminate Nasal and Paranasal Sinus Small Round Malignant Cell Tumors
Source: Front Oncol. 2021 Dec 13;11:701289. doi: 10.3389/fonc.2021.701289 (PMC8710453; doi:10.3389/fonc.2021.701289)
Supplement: Supplementary file 1 [file DataSheet_1.csv]

The optimal area under the receiver operator characteristics curve (AUC), 95% confidence interval (CI), standard error, accuracy, sensitivity, specificity, positive predictive value (PPV), and negative predictive value (NPV) of all algorithm classifications with leave-one-out cross-validation.
	AUC	95% CIs	Std	Acc	Sen	Spe	PPV	NPV
Zscore_PCA_ANOVA_1_SVM	0.4538	[0.3689-0.5427]	0.0439	0.4474	0.0606	0.9792	0.8	0.4312
Zscore_PCA_ANOVA_1_LDA	0.529	[0.4185-0.6345]	0.0552	0.5263	0.3182	0.8125	0.7	0.4643
Zscore_PCA_ANOVA_1_AE	0.3662	[0.2615-0.4831]	0.057	0.5877	0.8636	0.2083	0.6	0.5263
Zscore_PCA_ANOVA_1_RF	0.911	[0.8386-0.9729]	0.0347	0.9474	0.9394	0.9583	0.9688	0.92
Zscore_PCA_ANOVA_1_LR	0.5082	[0.3922-0.6208]	0.0582	0.6754	0.7727	0.5417	0.6986	0.6341
Zscore_PCA_ANOVA_1_LRLasso	0.4673	[0.3836-0.5546]	0.0443	0.4561	0.0606	1	1	0.4364
Zscore_PCA_ANOVA_1_AB	0.6368	[0.5608-0.7153]	0.0407	0.6491	0.9394	0.25	0.6327	0.75
Zscore_PCA_ANOVA_1_DT	0.6684	[0.5909-0.7465]	0.0388	0.6579	0.9394	0.2708	0.6392	0.7647
Zscore_PCA_ANOVA_1_GP	0.4751	[0.3782-0.5794]	0.0504	0.5614	0.7576	0.2917	0.5952	0.4667
Zscore_PCA_ANOVA_1_NB	0.4781	[0.3745-0.5800]	0.0535	0.5439	0.4394	0.6875	0.6591	0.4714
Zscore_PCA_ANOVA_2_SVM	0.5366	[0.4293-0.6433]	0.0522	0.5526	0.4545	0.6875	0.6667	0.4783
Zscore_PCA_ANOVA_2_LDA	0.5805	[0.4779-0.6882]	0.0543	0.6316	0.7121	0.5208	0.6714	0.5682
Zscore_PCA_ANOVA_2_AE	0.4574	[0.3498-0.5671]	0.054	0.5175	0.2879	0.8333	0.7037	0.4598
Zscore_PCA_ANOVA_2_RF	0.8505	[0.7569-0.9303]	0.0443	0.9035	0.9242	0.875	0.9104	0.8936
Zscore_PCA_ANOVA_2_LR	0.5388	[0.4261-0.6478]	0.0548	0.6316	0.7576	0.4583	0.6579	0.5789
Zscore_PCA_ANOVA_2_LRLasso	0.5303	[0.4208-0.6400]	0.0523	0.5526	0.4697	0.6667	0.6596	0.4776
Zscore_PCA_ANOVA_2_AB	0.7348	[0.6452-0.8323]	0.0464	0.6667	0.5758	0.7917	0.7917	0.5758
Zscore_PCA_ANOVA_2_DT	0.8011	[0.7216-0.8750]	0.0387	0.7105	0.5758	0.8958	0.8837	0.6056
Zscore_PCA_ANOVA_2_GP	0.5505	[0.4484-0.6627]	0.0535	0.5614	0.4545	0.7083	0.6818	0.4857
Zscore_PCA_ANOVA_2_NB	0.548	[0.4351-0.6597]	0.056	0.614	0.7576	0.4167	0.641	0.5556
Zscore_PCA_ANOVA_3_SVM	0.4841	[0.3754-0.6013]	0.0547	0.5	0.2727	0.8125	0.6667	0.4483
Zscore_PCA_ANOVA_3_LDA	0.5947	[0.4905-0.7052]	0.0538	0.614	0.6667	0.5417	0.6667	0.5417
Zscore_PCA_ANOVA_3_AE	0.5979	[0.4872-0.6961]	0.0539	0.5877	0.3939	0.8542	0.7879	0.5062
Zscore_PCA_ANOVA_3_RF	0.857	[0.7721-0.9314]	0.0411	0.886	0.9242	0.8333	0.8841	0.8889
Zscore_PCA_ANOVA_3_LR	0.4785	[0.3721-0.5906]	0.0548	0.5439	0.4697	0.6458	0.6458	0.4697
Zscore_PCA_ANOVA_3_LRLasso	0.4893	[0.3814-0.6060]	0.0547	0.5351	0.4848	0.6042	0.6275	0.4603
Zscore_PCA_ANOVA_3_AB	0.7753	[0.6759-0.8620]	0.0464	0.7719	0.8636	0.6458	0.7703	0.775
Zscore_PCA_ANOVA_3_DT	0.8322	[0.7592-0.9019]	0.0376	0.807	0.8939	0.6875	0.7973	0.825
Zscore_PCA_ANOVA_3_GP	0.5878	[0.4818-0.6931]	0.0546	0.5877	0.4394	0.7917	0.7436	0.5067
Zscore_PCA_ANOVA_3_NB	0.5098	[0.4016-0.6209]	0.0554	0.5789	0.5455	0.625	0.6667	0.5
Zscore_PCA_ANOVA_4_SVM	0.5483	[0.4361-0.6579]	0.0534	0.5526	0.3636	0.8125	0.7273	0.4815
Zscore_PCA_ANOVA_4_LDA	0.5415	[0.4354-0.6461]	0.054	0.6053	0.6515	0.5417	0.6615	0.5306
Zscore_PCA_ANOVA_4_AE	0.529	[0.4292-0.6387]	0.053	0.6316	0.8939	0.2708	0.6277	0.65
Zscore_PCA_ANOVA_4_RF	0.8035	[0.7091-0.8940]	0.0471	0.8246	0.8788	0.75	0.8286	0.8182
Zscore_PCA_ANOVA_4_LR	0.5243	[0.4157-0.6298]	0.0533	0.5702	0.5	0.6667	0.6735	0.4923
Zscore_PCA_ANOVA_4_LRLasso	0.5382	[0.4258-0.6506]	0.0538	0.5526	0.4394	0.7083	0.6744	0.4789
Zscore_PCA_ANOVA_4_AB	0.774	[0.6784-0.8636]	0.048	0.7895	0.8939	0.6458	0.7763	0.8158
Zscore_PCA_ANOVA_4_DT	0.7961	[0.7154-0.8730]	0.0401	0.7807	0.7879	0.7708	0.8254	0.7255
Zscore_PCA_ANOVA_4_GP	0.6458	[0.5427-0.7475]	0.0524	0.6491	0.4848	0.875	0.8421	0.5526
Zscore_PCA_ANOVA_4_NB	0.548	[0.4429-0.6594]	0.0552	0.5965	0.6061	0.5833	0.6667	0.5185
Zscore_PCA_ANOVA_5_SVM	0.5294	[0.4197-0.6417]	0.055	0.5263	0.3333	0.7917	0.6875	0.4634
Zscore_PCA_ANOVA_5_LDA	0.5496	[0.4408-0.6574]	0.0542	0.5702	0.4545	0.7292	0.6977	0.493
Zscore_PCA_ANOVA_5_AE	0.494	[0.3825-0.5976]	0.0554	0.5965	0.9091	0.1667	0.6	0.5714
Zscore_PCA_ANOVA_5_RF	0.8523	[0.7715-0.9240]	0.0392	0.8596	0.9394	0.75	0.8378	0.9
Zscore_PCA_ANOVA_5_LR	0.5035	[0.3933-0.6147]	0.0553	0.5	0.2879	0.7917	0.6552	0.4471
Zscore_PCA_ANOVA_5_LRLasso	0.5144	[0.4070-0.6255]	0.0554	0.5263	0.3333	0.7917	0.6875	0.4634
Zscore_PCA_ANOVA_5_AB	0.7921	[0.6940-0.8816]	0.0483	0.7982	0.8485	0.7292	0.8116	0.7778
Zscore_PCA_ANOVA_5_DT	0.8196	[0.7463-0.8927]	0.0374	0.8158	0.8182	0.8125	0.8571	0.7647
Zscore_PCA_ANOVA_5_GP	0.6514	[0.5472-0.7543]	0.0538	0.6491	0.5152	0.8333	0.8095	0.5556
Zscore_PCA_ANOVA_5_NB	0.5559	[0.4455-0.6656]	0.0551	0.614	0.8333	0.3125	0.625	0.5769
Zscore_PCA_ANOVA_6_SVM	0.5669	[0.4580-0.6721]	0.0531	0.5702	0.5303	0.625	0.6604	0.4918
Zscore_PCA_ANOVA_6_LDA	0.5559	[0.4407-0.6616]	0.055	0.6053	0.6364	0.5625	0.6667	0.5294
Zscore_PCA_ANOVA_6_AE	0.4432	[0.3372-0.5536]	0.0542	0.4474	0.1061	0.9167	0.6364	0.4272
Zscore_PCA_ANOVA_6_RF	0.8504	[0.7731-0.9221]	0.0384	0.8421	0.9242	0.7292	0.8243	0.875
Zscore_PCA_ANOVA_6_LR	0.5398	[0.4254-0.6492]	0.0549	0.5614	0.5758	0.5417	0.6333	0.4815
Zscore_PCA_ANOVA_6_LRLasso	0.5537	[0.4457-0.6701]	0.0539	0.5439	0.3333	0.8333	0.7333	0.4762
Zscore_PCA_ANOVA_6_AB	0.7932	[0.6954-0.8809]	0.0482	0.807	0.8182	0.7917	0.8438	0.76
Zscore_PCA_ANOVA_6_DT	0.7945	[0.7110-0.8690]	0.0394	0.7982	0.8182	0.7708	0.8308	0.7551
Zscore_PCA_ANOVA_6_GP	0.6951	[0.5956-0.7935]	0.0501	0.6754	0.5455	0.8542	0.8372	0.5775
Zscore_PCA_ANOVA_6_NB	0.5339	[0.4252-0.6442]	0.0556	0.6316	0.8485	0.3333	0.6364	0.6154
Zscore_PCA_ANOVA_7_SVM	0.5969	[0.4838-0.7024]	0.0537	0.6316	0.7273	0.5	0.6667	0.5714
Zscore_PCA_ANOVA_7_LDA	0.5871	[0.4763-0.6987]	0.055	0.6316	0.6667	0.5833	0.6875	0.56
Zscore_PCA_ANOVA_7_AE	0.53	[0.4196-0.6374]	0.055	0.5965	0.7879	0.3333	0.619	0.5333
Zscore_PCA_ANOVA_7_RF	0.8815	[0.8151-0.9431]	0.0328	0.8333	0.9091	0.7292	0.8219	0.8537
Zscore_PCA_ANOVA_7_LR	0.6039	[0.4854-0.7182]	0.0566	0.6491	0.7121	0.5625	0.6912	0.587
Zscore_PCA_ANOVA_7_LRLasso	0.5799	[0.4692-0.6948]	0.0548	0.6228	0.6667	0.5625	0.6769	0.551
Zscore_PCA_ANOVA_7_AB	0.7661	[0.6611-0.8699]	0.0502	0.807	0.8636	0.7292	0.8143	0.7955
Zscore_PCA_ANOVA_7_DT	0.821	[0.7481-0.8903]	0.037	0.8158	0.7879	0.8542	0.8814	0.7455
Zscore_PCA_ANOVA_7_GP	0.7532	[0.6618-0.8444]	0.0463	0.7105	0.6364	0.8125	0.8235	0.619
Zscore_PCA_ANOVA_7_NB	0.5494	[0.4437-0.6627]	0.0549	0.6404	0.8182	0.3958	0.6506	0.6129
Zscore_PCA_ANOVA_8_SVM	0.583	[0.4758-0.6920]	0.0548	0.5877	0.5303	0.6667	0.6863	0.5079
Zscore_PCA_ANOVA_8_LDA	0.5515	[0.4351-0.6591]	0.0569	0.614	0.6818	0.5208	0.6618	0.5435
Zscore_PCA_ANOVA_8_AE	0.5672	[0.4689-0.6676]	0.052	0.5702	0.3333	0.8958	0.8148	0.4943
Zscore_PCA_ANOVA_8_RF	0.8711	[0.7946-0.9377]	0.0363	0.8509	0.9242	0.75	0.8356	0.878
Zscore_PCA_ANOVA_8_LR	0.5915	[0.4825-0.7085]	0.0568	0.6491	0.7727	0.4792	0.6711	0.6053
Zscore_PCA_ANOVA_8_LRLasso	0.5814	[0.4725-0.6960]	0.0551	0.5965	0.5909	0.6042	0.6724	0.5179
Zscore_PCA_ANOVA_8_AB	0.7784	[0.6779-0.8714]	0.0494	0.8158	0.8788	0.7292	0.8169	0.814
Zscore_PCA_ANOVA_8_DT	0.7869	[0.7008-0.8651]	0.0411	0.7895	0.803	0.7708	0.8281	0.74
Zscore_PCA_ANOVA_8_GP	0.8116	[0.7314-0.8921]	0.0407	0.7632	0.7121	0.8333	0.8545	0.678
Zscore_PCA_ANOVA_8_NB	0.5391	[0.4349-0.6477]	0.0544	0.6228	0.8788	0.2708	0.6237	0.619
Zscore_PCA_ANOVA_9_SVM	0.5687	[0.4581-0.6810]	0.0551	0.5877	0.4697	0.75	0.7209	0.507
Zscore_PCA_ANOVA_9_LDA	0.5451	[0.4270-0.6573]	0.0573	0.6053	0.6061	0.6042	0.678	0.5273
Zscore_PCA_ANOVA_9_AE	0.5688	[0.4608-0.6707]	0.0537	0.5351	0.2727	0.8958	0.7826	0.4725
Zscore_PCA_ANOVA_9_RF	0.8706	[0.7937-0.9374]	0.0369	0.8421	0.8939	0.7708	0.8429	0.8409
Zscore_PCA_ANOVA_9_LR	0.5909	[0.4878-0.7074]	0.0561	0.6667	0.9545	0.2708	0.6429	0.8125
Zscore_PCA_ANOVA_9_LRLasso	0.5773	[0.4694-0.6898]	0.0546	0.5702	0.4848	0.6875	0.6809	0.4925
Zscore_PCA_ANOVA_9_AB	0.7708	[0.6700-0.8709]	0.0505	0.8246	0.8636	0.7708	0.8382	0.8043
Zscore_PCA_ANOVA_9_DT	0.8021	[0.7194-0.8766]	0.0393	0.807	0.8333	0.7708	0.8333	0.7708
Zscore_PCA_ANOVA_9_GP	0.8286	[0.7526-0.9049]	0.0385	0.7632	0.6818	0.875	0.8824	0.6667
Zscore_PCA_ANOVA_9_NB	0.5107	[0.4064-0.6245]	0.0547	0.614	0.8636	0.2708	0.6196	0.5909
Zscore_PCA_ANOVA_10_SVM	0.5896	[0.4841-0.6970]	0.0538	0.5965	0.5	0.7292	0.7174	0.5147
Zscore_PCA_ANOVA_10_LDA	0.584	[0.4648-0.6935]	0.0583	0.6404	0.5909	0.7083	0.7358	0.5574
Zscore_PCA_ANOVA_10_AE	0.5161	[0.4113-0.6226]	0.0549	0.5088	0.1818	0.9583	0.8571	0.46
Zscore_PCA_ANOVA_10_RF	0.8794	[0.8018-0.9424]	0.0353	0.8509	0.9394	0.7292	0.8267	0.8974
Zscore_PCA_ANOVA_10_LR	0.5881	[0.4807-0.7005]	0.0551	0.6316	0.7273	0.5	0.6667	0.5714
Zscore_PCA_ANOVA_10_LRLasso	0.5956	[0.4896-0.7016]	0.0538	0.6053	0.5303	0.7083	0.7143	0.5231
Zscore_PCA_ANOVA_10_AB	0.774	[0.6695-0.8792]	0.0525	0.8509	0.9091	0.7708	0.8451	0.8605
Zscore_PCA_ANOVA_10_DT	0.8229	[0.7409-0.8946]	0.0377	0.8246	0.8333	0.8125	0.8594	0.78
Zscore_PCA_ANOVA_10_GP	0.8529	[0.7802-0.9208]	0.0355	0.7895	0.8333	0.7292	0.8088	0.7609
Zscore_PCA_ANOVA_10_NB	0.5183	[0.4114-0.6307]	0.0545	0.6053	0.8788	0.2292	0.6105	0.5789
Zscore_PCA_ANOVA_11_SVM	0.5846	[0.4789-0.6950]	0.0544	0.5789	0.4545	0.75	0.7143	0.5
Zscore_PCA_ANOVA_11_LDA	0.5871	[0.4695-0.6983]	0.0582	0.6404	0.6061	0.6875	0.7273	0.5593
Zscore_PCA_ANOVA_11_AE	0.5593	[0.4586-0.6592]	0.0519	0.5789	0.5152	0.6667	0.68	0.5
Zscore_PCA_ANOVA_11_RF	0.8802	[0.8043-0.9406]	0.0348	0.8246	0.8636	0.7708	0.8382	0.8043
Zscore_PCA_ANOVA_11_LR	0.5518	[0.4441-0.6622]	0.0576	0.614	0.6667	0.5417	0.6667	0.5417
Zscore_PCA_ANOVA_11_LRLasso	0.5906	[0.4838-0.6993]	0.0541	0.5965	0.5	0.7292	0.7174	0.5147
Zscore_PCA_ANOVA_11_AB	0.7932	[0.6942-0.8882]	0.0506	0.8509	0.9091	0.7708	0.8451	0.8605
Zscore_PCA_ANOVA_11_DT	0.8068	[0.7264-0.8815]	0.0391	0.8158	0.8636	0.75	0.8261	0.8
Zscore_PCA_ANOVA_11_GP	0.8475	[0.7739-0.9150]	0.0357	0.7895	0.8485	0.7083	0.8	0.7727
Zscore_PCA_ANOVA_11_NB	0.5139	[0.4055-0.6251]	0.055	0.6404	0.9242	0.25	0.6289	0.7059
Zscore_PCA_ANOVA_12_SVM	0.5969	[0.4946-0.7037]	0.0549	0.5877	0.5	0.7083	0.7021	0.5075
Zscore_PCA_ANOVA_12_LDA	0.6102	[0.4890-0.7167]	0.0576	0.6667	0.6061	0.75	0.7692	0.5806
Zscore_PCA_ANOVA_12_AE	0.6695	[0.5729-0.7683]	0.0506	0.6667	0.6515	0.6875	0.7414	0.5893
Zscore_PCA_ANOVA_12_RF	0.8843	[0.8146-0.9440]	0.0334	0.8509	0.9697	0.6875	0.8101	0.9429
Zscore_PCA_ANOVA_12_LR	0.5574	[0.4476-0.6711]	0.0582	0.6491	0.9091	0.2917	0.6383	0.7
Zscore_PCA_ANOVA_12_LRLasso	0.608	[0.5045-0.7099]	0.0539	0.6316	0.6818	0.5625	0.6818	0.5625
Zscore_PCA_ANOVA_12_AB	0.7907	[0.6913-0.8889]	0.0512	0.8509	0.9091	0.7708	0.8451	0.8605
Zscore_PCA_ANOVA_12_DT	0.7888	[0.7081-0.8634]	0.04	0.7982	0.8485	0.7292	0.8116	0.7778
Zscore_PCA_ANOVA_12_GP	0.8602	[0.7885-0.9265]	0.0336	0.807	0.8485	0.75	0.8235	0.7826
Zscore_PCA_ANOVA_12_NB	0.5354	[0.4316-0.6425]	0.0534	0.6404	0.9394	0.2292	0.6263	0.7333
Zscore_PCA_ANOVA_13_SVM	0.6354	[0.5320-0.7407]	0.0528	0.6579	0.6364	0.6875	0.7368	0.5789
Zscore_PCA_ANOVA_13_LDA	0.6193	[0.5117-0.7251]	0.0547	0.6842	0.6364	0.75	0.7778	0.6
Zscore_PCA_ANOVA_13_AE	0.5562	[0.4537-0.6610]	0.054	0.5526	0.2879	0.9167	0.8261	0.4835
Zscore_PCA_ANOVA_13_RF	0.8906	[0.8237-0.9466]	0.032	0.8596	0.9697	0.7083	0.8205	0.9444
Zscore_PCA_ANOVA_13_LR	0.5865	[0.4749-0.6941]	0.0567	0.6404	0.697	0.5625	0.6866	0.5745
Zscore_PCA_ANOVA_13_LRLasso	0.649	[0.5455-0.7563]	0.0525	0.6667	0.6061	0.75	0.7692	0.5806
Zscore_PCA_ANOVA_13_AB	0.7866	[0.6899-0.8833]	0.0502	0.8421	0.9242	0.7292	0.8243	0.875
Zscore_PCA_ANOVA_13_DT	0.7813	[0.6986-0.8565]	0.0409	0.7895	0.8333	0.7292	0.8088	0.7609
Zscore_PCA_ANOVA_13_GP	0.8829	[0.8171-0.9391]	0.0311	0.8158	0.8788	0.7292	0.8169	0.814
Zscore_PCA_ANOVA_13_NB	0.5758	[0.4700-0.6799]	0.0535	0.5614	0.4545	0.7083	0.6818	0.4857
Zscore_PCA_ANOVA_14_SVM	0.6847	[0.5838-0.7815]	0.0513	0.693	0.6667	0.7292	0.7719	0.614
Zscore_PCA_ANOVA_14_LDA	0.6291	[0.5200-0.7378]	0.0553	0.6667	0.5606	0.8125	0.8043	0.5735
Zscore_PCA_ANOVA_14_AE	0.5508	[0.4506-0.6695]	0.0559	0.5439	0.2879	0.8958	0.7917	0.4778
Zscore_PCA_ANOVA_14_RF	0.9129	[0.8536-0.9632]	0.0284	0.8333	0.7879	0.8958	0.9123	0.7544
Zscore_PCA_ANOVA_14_LR	0.5878	[0.4779-0.6944]	0.0567	0.6316	0.6818	0.5625	0.6818	0.5625
Zscore_PCA_ANOVA_14_LRLasso	0.6739	[0.5718-0.7762]	0.0518	0.6754	0.6061	0.7708	0.7843	0.5873
Zscore_PCA_ANOVA_14_AB	0.7655	[0.6643-0.8701]	0.0529	0.8333	0.9091	0.7292	0.8219	0.8537
Zscore_PCA_ANOVA_14_DT	0.7633	[0.6802-0.8400]	0.0418	0.7719	0.8182	0.7083	0.7941	0.7391
Zscore_PCA_ANOVA_14_GP	0.8845	[0.8206-0.9399]	0.0303	0.7895	0.6667	0.9583	0.9565	0.6765
Zscore_PCA_ANOVA_14_NB	0.6045	[0.4990-0.7062]	0.0524	0.6404	0.8636	0.3333	0.6404	0.64
Zscore_PCA_ANOVA_15_SVM	0.6929	[0.5883-0.7948]	0.0512	0.6842	0.5909	0.8125	0.8125	0.5909
Zscore_PCA_ANOVA_15_LDA	0.5953	[0.4876-0.7016]	0.0568	0.6667	0.6212	0.7292	0.7593	0.5833
Zscore_PCA_ANOVA_15_AE	0.4968	[0.3884-0.6024]	0.0551	0.5439	0.3788	0.7708	0.6944	0.4744
Zscore_PCA_ANOVA_15_RF	0.9069	[0.8430-0.9588]	0.0291	0.8158	0.7576	0.8958	0.9091	0.7288
Zscore_PCA_ANOVA_15_LR	0.6054	[0.4976-0.7136]	0.057	0.6404	0.6818	0.5833	0.6923	0.5714
Zscore_PCA_ANOVA_15_LRLasso	0.6856	[0.5797-0.7858]	0.0514	0.6667	0.5758	0.7917	0.7917	0.5758
Zscore_PCA_ANOVA_15_AB	0.7437	[0.6338-0.8499]	0.0551	0.8246	0.9091	0.7083	0.8108	0.85
Zscore_PCA_ANOVA_15_DT	0.8201	[0.7454-0.8917]	0.0383	0.8246	0.8485	0.7917	0.8485	0.7917
Zscore_PCA_ANOVA_15_GP	0.8917	[0.8288-0.9465]	0.0295	0.8333	0.9394	0.6875	0.8052	0.8919
Zscore_PCA_ANOVA_15_NB	0.5994	[0.4948-0.7025]	0.0526	0.6404	0.9242	0.25	0.6289	0.7059
Zscore_PCA_ANOVA_16_SVM	0.6949	[0.5936-0.7943]	0.0514	0.6667	0.5606	0.8125	0.8043	0.5735
Zscore_PCA_ANOVA_16_LDA	0.6111	[0.5065-0.7203]	0.0553	0.6667	0.5909	0.7708	0.78	0.5781
Zscore_PCA_ANOVA_16_AE	0.4271	[0.3230-0.5348]	0.0523	0.4912	0.2121	0.875	0.7	0.4468
Zscore_PCA_ANOVA_16_RF	0.8917	[0.8202-0.9533]	0.0333	0.8158	0.7576	0.8958	0.9091	0.7288
Zscore_PCA_ANOVA_16_LR	0.5934	[0.4834-0.7041]	0.0565	0.5877	0.4697	0.75	0.7209	0.507
Zscore_PCA_ANOVA_16_LRLasso	0.6818	[0.5741-0.7848]	0.0519	0.6667	0.5606	0.8125	0.8043	0.5735
Zscore_PCA_ANOVA_16_AB	0.7557	[0.6548-0.8573]	0.0535	0.807	0.8485	0.75	0.8235	0.7826
Zscore_PCA_ANOVA_16_DT	0.8201	[0.7444-0.8917]	0.0381	0.8246	0.8485	0.7917	0.8485	0.7917
Zscore_PCA_ANOVA_16_GP	0.8857	[0.8170-0.9404]	0.0307	0.7982	0.6667	0.9792	0.9778	0.6812
Zscore_PCA_ANOVA_16_NB	0.595	[0.4909-0.6975]	0.0526	0.6491	0.9242	0.2708	0.6354	0.7222
Zscore_PCA_ANOVA_17_SVM	0.6875	[0.5854-0.7844]	0.0502	0.6579	0.5606	0.7917	0.7872	0.5672
Zscore_PCA_ANOVA_17_LDA	0.5947	[0.4786-0.7020]	0.0562	0.6667	0.6212	0.7292	0.7593	0.5833
Zscore_PCA_ANOVA_17_AE	0.6225	[0.5226-0.7231]	0.0525	0.5877	0.4091	0.8333	0.7714	0.5063
Zscore_PCA_ANOVA_17_RF	0.8954	[0.8224-0.9541]	0.0325	0.8246	0.7879	0.875	0.8966	0.75
Zscore_PCA_ANOVA_17_LR	0.5915	[0.4795-0.6966]	0.0564	0.6228	0.5303	0.75	0.7447	0.5373
Zscore_PCA_ANOVA_17_LRLasso	0.6758	[0.5724-0.7737]	0.0515	0.6667	0.6212	0.7292	0.7593	0.5833
Zscore_PCA_ANOVA_17_AB	0.7427	[0.6393-0.8423]	0.0536	0.7982	0.8485	0.7292	0.8116	0.7778
Zscore_PCA_ANOVA_17_DT	0.8021	[0.7221-0.8731]	0.0399	0.807	0.8333	0.7708	0.8333	0.7708
Zscore_PCA_ANOVA_17_GP	0.9047	[0.8461-0.9535]	0.0273	0.807	0.6667	1	1	0.6857
Zscore_PCA_ANOVA_17_NB	0.584	[0.4760-0.6875]	0.0527	0.5702	0.4848	0.6875	0.6809	0.4925
Zscore_PCA_ANOVA_18_SVM	0.7023	[0.6035-0.7952]	0.0501	0.6842	0.6667	0.7083	0.7586	0.6071
Zscore_PCA_ANOVA_18_LDA	0.5735	[0.4625-0.6832]	0.0574	0.6404	0.6061	0.6875	0.7273	0.5593
Zscore_PCA_ANOVA_18_AE	0.4706	[0.3616-0.5791]	0.055	0.5	0.2576	0.8333	0.68	0.4494
Zscore_PCA_ANOVA_18_RF	0.8995	[0.8338-0.9546]	0.0301	0.8158	0.7727	0.875	0.8947	0.7368
Zscore_PCA_ANOVA_18_LR	0.6048	[0.4990-0.7091]	0.055	0.6404	0.6212	0.6667	0.7193	0.5614
Zscore_PCA_ANOVA_18_LRLasso	0.6812	[0.5831-0.7745]	0.0511	0.6228	0.4242	0.8958	0.8485	0.5309
Zscore_PCA_ANOVA_18_AB	0.7803	[0.6813-0.8767]	0.0506	0.8158	0.8485	0.7708	0.8358	0.7872
Zscore_PCA_ANOVA_18_DT	0.7992	[0.7190-0.8731]	0.0393	0.807	0.8485	0.75	0.8235	0.7826
Zscore_PCA_ANOVA_18_GP	0.9047	[0.8447-0.9533]	0.0271	0.807	0.6667	1	1	0.6857
Zscore_PCA_ANOVA_18_NB	0.5898	[0.4805-0.6932]	0.0538	0.6491	0.8939	0.3125	0.6413	0.6818
Zscore_PCA_ANOVA_19_SVM	0.7109	[0.6077-0.8055]	0.0505	0.7193	0.8636	0.5208	0.7125	0.7353
Zscore_PCA_ANOVA_19_LDA	0.6102	[0.4975-0.7126]	0.0554	0.6842	0.6515	0.7292	0.7679	0.6034
Zscore_PCA_ANOVA_19_AE	0.3564	[0.2528-0.4584]	0.0529	0.5877	1	0.0208	0.5841	1
Zscore_PCA_ANOVA_19_RF	0.8943	[0.8267-0.9520]	0.0318	0.8421	0.9697	0.6667	0.8	0.9412
Zscore_PCA_ANOVA_19_LR	0.5821	[0.4698-0.6862]	0.0556	0.5965	0.4697	0.7708	0.7381	0.5139
Zscore_PCA_ANOVA_19_LRLasso	0.6878	[0.5865-0.7839]	0.0507	0.6491	0.4848	0.875	0.8421	0.5526
Zscore_PCA_ANOVA_19_AB	0.7484	[0.6367-0.8539]	0.0549	0.8158	0.8939	0.7083	0.8082	0.8293
Zscore_PCA_ANOVA_19_DT	0.8021	[0.7252-0.8679]	0.0381	0.807	0.8333	0.7708	0.8333	0.7708
Zscore_PCA_ANOVA_19_GP	0.9075	[0.8510-0.9559]	0.0268	0.807	0.6667	1	1	0.6857
Zscore_PCA_ANOVA_19_NB	0.5788	[0.4696-0.6859]	0.0537	0.6316	0.9091	0.25	0.625	0.6667
Zscore_PCA_ANOVA_20_SVM	0.6908	[0.5821-0.7854]	0.0515	0.6667	0.5303	0.8542	0.8333	0.5694
Zscore_PCA_ANOVA_20_LDA	0.614	[0.5048-0.7285]	0.058	0.7018	0.6818	0.7292	0.7759	0.625
Zscore_PCA_ANOVA_20_AE	0.518	[0.4077-0.6342]	0.0563	0.5702	0.5758	0.5625	0.6441	0.4909
Zscore_PCA_ANOVA_20_RF	0.9029	[0.8389-0.9567]	0.0297	0.8509	0.9848	0.6667	0.8025	0.9697
Zscore_PCA_ANOVA_20_LR	0.5821	[0.4723-0.6886]	0.056	0.614	0.5152	0.75	0.7391	0.5294
Zscore_PCA_ANOVA_20_LRLasso	0.6837	[0.5749-0.7836]	0.0513	0.6579	0.5152	0.8542	0.8293	0.5616
Zscore_PCA_ANOVA_20_AB	0.768	[0.6577-0.8672]	0.054	0.8158	0.8939	0.7083	0.8082	0.8293
Zscore_PCA_ANOVA_20_DT	0.8409	[0.7628-0.9037]	0.0353	0.8421	0.8485	0.8333	0.875	0.8
Zscore_PCA_ANOVA_20_GP	0.9167	[0.8634-0.9606]	0.0248	0.807	0.6667	1	1	0.6857
Zscore_PCA_ANOVA_20_NB	0.6021	[0.4933-0.7093]	0.0528	0.6053	0.6364	0.5625	0.6667	0.5294
Zscore_PCA_KW_1_SVM	0.404	[0.3177-0.4897]	0.0447	0.4298	0.0455	0.9583	0.6	0.422
Zscore_PCA_KW_1_LDA	0.4913	[0.3946-0.6022]	0.0533	0.5965	0.8939	0.1875	0.602	0.5625
Zscore_PCA_KW_1_AE	0.3614	[0.2628-0.4755]	0.0534	0.5789	0.9394	0.0833	0.5849	0.5
Zscore_PCA_KW_1_RF	0.9067	[0.8359-0.9702]	0.0342	0.9386	0.9242	0.9583	0.9683	0.902
Zscore_PCA_KW_1_LR	0.4732	[0.3704-0.5778]	0.054	0.6228	0.7121	0.5	0.662	0.5581
Zscore_PCA_KW_1_LRLasso	0.4299	[0.3367-0.5237]	0.0466	0.4561	0.0758	0.9792	0.8333	0.4352
Zscore_PCA_KW_1_AB	0.6392	[0.5485-0.7249]	0.0447	0.5614	0.3182	0.8958	0.8077	0.4886
Zscore_PCA_KW_1_DT	0.7521	[0.6716-0.8237]	0.0378	0.6404	0.4091	0.9583	0.931	0.5412
Zscore_PCA_KW_1_GP	0.4558	[0.3590-0.5614]	0.0509	0.4386	0.0758	0.9375	0.625	0.4245
Zscore_PCA_KW_1_NB	0.4414	[0.3386-0.5511]	0.0523	0.5702	0.9091	0.1042	0.5825	0.4545
Zscore_PCA_KW_2_SVM	0.4433	[0.3319-0.5438]	0.0535	0.4386	0.0455	0.9792	0.75	0.4273
Zscore_PCA_KW_2_LDA	0.5458	[0.4424-0.6503]	0.0527	0.6053	0.8333	0.2917	0.618	0.56
Zscore_PCA_KW_2_AE	0.4448	[0.3370-0.5604]	0.0564	0.5351	0.6515	0.375	0.589	0.439
Zscore_PCA_KW_2_RF	0.9152	[0.8546-0.9685]	0.0295	0.9211	0.9242	0.9167	0.9385	0.898
Zscore_PCA_KW_2_LR	0.4681	[0.3565-0.5716]	0.0548	0.5439	0.6212	0.4375	0.6029	0.4565
Zscore_PCA_KW_2_LRLasso	0.4482	[0.3362-0.5462]	0.0541	0.4561	0.0758	0.9792	0.8333	0.4352
Zscore_PCA_KW_2_AB	0.756	[0.6638-0.8352]	0.0444	0.6842	0.5758	0.8333	0.8261	0.5882
Zscore_PCA_KW_2_DT	0.8717	[0.8024-0.9311]	0.0331	0.7982	0.697	0.9375	0.9388	0.6923
Zscore_PCA_KW_2_GP	0.4979	[0.3831-0.6122]	0.0567	0.5614	0.6515	0.4375	0.6143	0.4773
Zscore_PCA_KW_2_NB	0.494	[0.3838-0.6122]	0.0582	0.614	1	0.0833	0.6	1
Zscore_PCA_KW_3_SVM	0.4866	[0.3747-0.5975]	0.0549	0.5	0.3182	0.75	0.6364	0.4444
Zscore_PCA_KW_3_LDA	0.5985	[0.4983-0.7041]	0.0522	0.614	0.5606	0.6875	0.7115	0.5323
Zscore_PCA_KW_3_AE	0.4536	[0.3368-0.5673]	0.0584	0.6053	0.9242	0.1667	0.604	0.6154
Zscore_PCA_KW_3_RF	0.9015	[0.8341-0.9612]	0.0326	0.9035	0.9091	0.8958	0.9231	0.8776
Zscore_PCA_KW_3_LR	0.4949	[0.3818-0.6098]	0.0551	0.5351	0.4848	0.6042	0.6275	0.4603
Zscore_PCA_KW_3_LRLasso	0.489	[0.3763-0.6023]	0.0548	0.5	0.3182	0.75	0.6364	0.4444
Zscore_PCA_KW_3_AB	0.779	[0.6885-0.8618]	0.0427	0.7368	0.697	0.7917	0.8214	0.6552
Zscore_PCA_KW_3_DT	0.866	[0.7997-0.9258]	0.0323	0.8509	0.8182	0.8958	0.9153	0.7818
Zscore_PCA_KW_3_GP	0.4733	[0.3577-0.5783]	0.0561	0.5965	0.9545	0.1042	0.5943	0.625
Zscore_PCA_KW_3_NB	0.5256	[0.4065-0.6341]	0.058	0.5965	0.803	0.3125	0.6163	0.5357
Zscore_PCA_KW_4_SVM	0.5354	[0.4278-0.6475]	0.0555	0.5351	0.4091	0.7083	0.6585	0.4658
Zscore_PCA_KW_4_LDA	0.5764	[0.4688-0.6853]	0.0535	0.5965	0.6515	0.5208	0.6515	0.5208
Zscore_PCA_KW_4_AE	0.4227	[0.3165-0.5366]	0.0564	0.5965	0.9242	0.1458	0.598	0.5833
Zscore_PCA_KW_4_RF	0.8748	[0.8000-0.9391]	0.0357	0.8596	0.8788	0.8333	0.8788	0.8333
Zscore_PCA_KW_4_LR	0.541	[0.4298-0.6527]	0.056	0.5351	0.4091	0.7083	0.6585	0.4658
Zscore_PCA_KW_4_LRLasso	0.5331	[0.4248-0.6445]	0.0558	0.5351	0.4091	0.7083	0.6585	0.4658
Zscore_PCA_KW_4_AB	0.7932	[0.7028-0.8768]	0.0428	0.7807	0.7727	0.7917	0.8361	0.717
Zscore_PCA_KW_4_DT	0.8239	[0.7517-0.8910]	0.036	0.8158	0.8182	0.8125	0.8571	0.7647
Zscore_PCA_KW_4_GP	0.548	[0.4360-0.6592]	0.0561	0.5526	0.4545	0.6875	0.6667	0.4783
Zscore_PCA_KW_4_NB	0.5603	[0.4525-0.6713]	0.0567	0.614	0.7879	0.375	0.6341	0.5625
Zscore_PCA_KW_5_SVM	0.5327	[0.4231-0.6420]	0.0553	0.5965	0.6818	0.4792	0.6429	0.5227
Zscore_PCA_KW_5_LDA	0.5625	[0.4593-0.6720]	0.0539	0.5702	0.4242	0.7708	0.7179	0.4933
Zscore_PCA_KW_5_AE	0.5265	[0.4126-0.6372]	0.0572	0.5526	0.4848	0.6458	0.6531	0.4769
Zscore_PCA_KW_5_RF	0.8845	[0.8126-0.9438]	0.0333	0.8509	0.8636	0.8333	0.8769	0.8163
Zscore_PCA_KW_5_LR	0.5376	[0.4315-0.6466]	0.0551	0.5965	0.6818	0.4792	0.6429	0.5227
Zscore_PCA_KW_5_LRLasso	0.5365	[0.4328-0.6491]	0.0548	0.5702	0.6515	0.4583	0.6232	0.4889
Zscore_PCA_KW_5_AB	0.7751	[0.6739-0.8636]	0.0478	0.807	0.8333	0.7708	0.8333	0.7708
Zscore_PCA_KW_5_DT	0.8245	[0.7511-0.8993]	0.037	0.8246	0.8485	0.7917	0.8485	0.7917
Zscore_PCA_KW_5_GP	0.6002	[0.4913-0.7088]	0.0552	0.5789	0.4242	0.7917	0.7368	0.5
Zscore_PCA_KW_5_NB	0.569	[0.4477-0.6728]	0.0585	0.614	0.7424	0.4375	0.6447	0.5526
Zscore_PCA_KW_6_SVM	0.5224	[0.4088-0.6377]	0.0575	0.6053	0.6818	0.5	0.6522	0.5333
Zscore_PCA_KW_6_LDA	0.5657	[0.4527-0.6742]	0.0532	0.5789	0.4545	0.75	0.7143	0.5
Zscore_PCA_KW_6_AE	0.4602	[0.3478-0.5762]	0.0568	0.614	0.8485	0.2917	0.6222	0.5833
Zscore_PCA_KW_6_RF	0.8867	[0.8151-0.9476]	0.0331	0.8333	0.8939	0.75	0.831	0.8372
Zscore_PCA_KW_6_LR	0.5363	[0.4259-0.6464]	0.0561	0.614	0.7273	0.4583	0.6486	0.55
Zscore_PCA_KW_6_LRLasso	0.5284	[0.4166-0.6397]	0.0557	0.5965	0.7576	0.375	0.625	0.5294
Zscore_PCA_KW_6_AB	0.7592	[0.6572-0.8543]	0.0504	0.7982	0.803	0.7917	0.8413	0.7451
Zscore_PCA_KW_6_DT	0.8352	[0.7636-0.9043]	0.036	0.8421	0.8788	0.7917	0.8529	0.8261
Zscore_PCA_KW_6_GP	0.6604	[0.5568-0.7635]	0.0527	0.6316	0.5909	0.6875	0.7222	0.55
Zscore_PCA_KW_6_NB	0.5799	[0.4589-0.6898]	0.0586	0.6404	0.8485	0.3542	0.6437	0.6296
Zscore_PCA_KW_7_SVM	0.587	[0.4709-0.7032]	0.0586	0.6579	0.7424	0.5417	0.6901	0.6047
Zscore_PCA_KW_7_LDA	0.571	[0.4611-0.6781]	0.0532	0.5789	0.4697	0.7292	0.7045	0.5
Zscore_PCA_KW_7_AE	0.4763	[0.3692-0.5785]	0.0535	0.5088	0.197	0.9375	0.8125	0.4592
Zscore_PCA_KW_7_RF	0.9028	[0.8378-0.9542]	0.029	0.8509	0.9091	0.7708	0.8451	0.8605
Zscore_PCA_KW_7_LR	0.5789	[0.4672-0.6903]	0.0566	0.6228	0.7273	0.4792	0.6575	0.561
Zscore_PCA_KW_7_LRLasso	0.5748	[0.4602-0.6868]	0.0566	0.6228	0.7424	0.4583	0.6533	0.5641
Zscore_PCA_KW_7_AB	0.7835	[0.6853-0.8750]	0.0493	0.807	0.8333	0.7708	0.8333	0.7708
Zscore_PCA_KW_7_DT	0.8409	[0.7672-0.9100]	0.037	0.8421	0.8485	0.8333	0.875	0.8
Zscore_PCA_KW_7_GP	0.7137	[0.6107-0.8057]	0.0515	0.6842	0.5455	0.875	0.8571	0.5833
Zscore_PCA_KW_7_NB	0.5986	[0.4785-0.7081]	0.0583	0.6667	0.8636	0.3958	0.6628	0.6786
Zscore_PCA_KW_8_SVM	0.5878	[0.4735-0.6985]	0.0589	0.6667	0.8182	0.4583	0.675	0.6471
Zscore_PCA_KW_8_LDA	0.6026	[0.4931-0.7031]	0.054	0.6491	0.7424	0.5208	0.6806	0.5952
Zscore_PCA_KW_8_AE	0.6894	[0.5850-0.7896]	0.0526	0.693	0.7424	0.625	0.7313	0.6383
Zscore_PCA_KW_8_RF	0.9096	[0.8482-0.9575]	0.0277	0.8509	0.9091	0.7708	0.8451	0.8605
Zscore_PCA_KW_8_LR	0.583	[0.4696-0.6903]	0.0571	0.6579	0.803	0.4583	0.6709	0.6286
Zscore_PCA_KW_8_LRLasso	0.5865	[0.4729-0.6924]	0.0568	0.6404	0.7576	0.4792	0.6667	0.5897
Zscore_PCA_KW_8_AB	0.7481	[0.6453-0.8529]	0.0529	0.807	0.8182	0.7917	0.8438	0.76
Zscore_PCA_KW_8_DT	0.8485	[0.7754-0.9116]	0.0349	0.8509	0.8636	0.8333	0.8769	0.8163
Zscore_PCA_KW_8_GP	0.7509	[0.6457-0.8387]	0.0474	0.7018	0.5758	0.875	0.8636	0.6
Zscore_PCA_KW_8_NB	0.5735	[0.4565-0.6848]	0.0586	0.6754	0.9242	0.3333	0.6559	0.7619
Zscore_PCA_KW_9_SVM	0.5769	[0.4657-0.6948]	0.059	0.6579	0.8182	0.4375	0.6667	0.6364
Zscore_PCA_KW_9_LDA	0.5972	[0.4870-0.7004]	0.0553	0.6404	0.7424	0.5	0.6712	0.5854
Zscore_PCA_KW_9_AE	0.6427	[0.5405-0.7425]	0.0511	0.6228	0.6364	0.6042	0.6885	0.5472
Zscore_PCA_KW_9_RF	0.9152	[0.8557-0.9657]	0.0271	0.8421	0.7879	0.9167	0.9286	0.7586
Zscore_PCA_KW_9_LR	0.559	[0.4450-0.6701]	0.0575	0.6316	0.803	0.3958	0.6463	0.5938
Zscore_PCA_KW_9_LRLasso	0.5764	[0.4622-0.6850]	0.0568	0.6316	0.8333	0.3542	0.6395	0.6071
Zscore_PCA_KW_9_AB	0.7822	[0.6790-0.8756]	0.0494	0.8158	0.8485	0.7708	0.8358	0.7872
Zscore_PCA_KW_9_DT	0.8608	[0.7897-0.9212]	0.0334	0.8684	0.9091	0.8125	0.8696	0.8667
Zscore_PCA_KW_9_GP	0.7958	[0.7064-0.8726]	0.0431	0.7281	0.6061	0.8958	0.8889	0.6232
Zscore_PCA_KW_9_NB	0.5682	[0.4603-0.6799]	0.0565	0.6579	0.9091	0.3125	0.6452	0.7143
Zscore_PCA_KW_10_SVM	0.5428	[0.4262-0.6560]	0.0597	0.6228	0.7273	0.4792	0.6575	0.561
Zscore_PCA_KW_10_LDA	0.6026	[0.4931-0.7042]	0.0552	0.6228	0.697	0.5208	0.6667	0.5556
Zscore_PCA_KW_10_AE	0.5357	[0.4206-0.6406]	0.0557	0.5526	0.4697	0.6667	0.6596	0.4776
Zscore_PCA_KW_10_RF	0.8955	[0.8261-0.9509]	0.0313	0.807	0.7424	0.8958	0.9074	0.7167
Zscore_PCA_KW_10_LR	0.5499	[0.4303-0.6607]	0.0596	0.6053	0.6667	0.5208	0.6567	0.5319
Zscore_PCA_KW_10_LRLasso	0.5464	[0.4308-0.6586]	0.0576	0.5789	0.5606	0.6042	0.6607	0.5
Zscore_PCA_KW_10_AB	0.7339	[0.6201-0.8348]	0.0538	0.7807	0.8485	0.6875	0.7887	0.7674
Zscore_PCA_KW_10_DT	0.8352	[0.7656-0.8997]	0.0349	0.8421	0.8788	0.7917	0.8529	0.8261
Zscore_PCA_KW_10_GP	0.797	[0.7050-0.8716]	0.0438	0.7193	0.5909	0.8958	0.8864	0.6143
Zscore_PCA_KW_10_NB	0.542	[0.4280-0.6525]	0.057	0.6228	0.8939	0.25	0.6211	0.6316
Zscore_PCA_KW_11_SVM	0.5552	[0.4404-0.6721]	0.0581	0.6228	0.7273	0.4792	0.6575	0.561
Zscore_PCA_KW_11_LDA	0.6045	[0.4939-0.7091]	0.0555	0.6228	0.5303	0.75	0.7447	0.5373
Zscore_PCA_KW_11_AE	0.5391	[0.4332-0.6406]	0.0537	0.5614	0.4394	0.7292	0.6905	0.4861
Zscore_PCA_KW_11_RF	0.8976	[0.8331-0.9511]	0.0296	0.8509	0.9394	0.7292	0.8267	0.8974
Zscore_PCA_KW_11_LR	0.554	[0.4481-0.6676]	0.0575	0.5965	0.6364	0.5417	0.6562	0.52
Zscore_PCA_KW_11_LRLasso	0.5568	[0.4474-0.6722]	0.0566	0.614	0.6667	0.5417	0.6667	0.5417
Zscore_PCA_KW_11_AB	0.7711	[0.6698-0.8708]	0.0512	0.8158	0.8636	0.75	0.8261	0.8
Zscore_PCA_KW_11_DT	0.8409	[0.7709-0.9025]	0.0343	0.8421	0.8485	0.8333	0.875	0.8
Zscore_PCA_KW_11_GP	0.8785	[0.8110-0.9367]	0.0328	0.7632	0.6364	0.9375	0.9333	0.6522
Zscore_PCA_KW_11_NB	0.5628	[0.4549-0.6738]	0.0569	0.6228	0.7879	0.3958	0.642	0.5758
Zscore_PCA_KW_12_SVM	0.5574	[0.4523-0.6699]	0.0571	0.6316	0.7727	0.4375	0.6538	0.5833
Zscore_PCA_KW_12_LDA	0.5432	[0.4306-0.6552]	0.0567	0.5702	0.4545	0.7292	0.6977	0.493
Zscore_PCA_KW_12_AE	0.6039	[0.4966-0.7039]	0.053	0.6053	0.4242	0.8542	0.8	0.519
Zscore_PCA_KW_12_RF	0.9061	[0.8459-0.9560]	0.0283	0.8421	0.9394	0.7083	0.8158	0.8947
Zscore_PCA_KW_12_LR	0.5612	[0.4575-0.6749]	0.0574	0.6228	0.7727	0.4167	0.6456	0.5714
Zscore_PCA_KW_12_LRLasso	0.5729	[0.4680-0.6844]	0.056	0.6228	0.7121	0.5	0.662	0.5581
Zscore_PCA_KW_12_AB	0.7314	[0.6176-0.8475]	0.0568	0.8158	0.8636	0.75	0.8261	0.8
Zscore_PCA_KW_12_DT	0.8589	[0.7946-0.9198]	0.0324	0.8596	0.8636	0.8542	0.8906	0.82
Zscore_PCA_KW_12_GP	0.8898	[0.8248-0.9439]	0.0305	0.7807	0.6515	0.9583	0.9556	0.6667
Zscore_PCA_KW_12_NB	0.5824	[0.4757-0.6896]	0.0565	0.6228	0.7273	0.4792	0.6575	0.561
Zscore_PCA_KW_13_SVM	0.6054	[0.4934-0.7272]	0.0572	0.6579	0.7121	0.5833	0.7015	0.5957
Zscore_PCA_KW_13_LDA	0.5483	[0.4358-0.6639]	0.0577	0.6053	0.5909	0.625	0.6842	0.5263
Zscore_PCA_KW_13_AE	0.4605	[0.3513-0.5691]	0.0539	0.5	0.197	0.9167	0.7647	0.4536
Zscore_PCA_KW_13_RF	0.9119	[0.8538-0.9621]	0.0275	0.8333	0.8939	0.75	0.831	0.8372
Zscore_PCA_KW_13_LR	0.5685	[0.4614-0.6855]	0.0569	0.5877	0.5606	0.625	0.6727	0.5085
Zscore_PCA_KW_13_LRLasso	0.5963	[0.4944-0.7075]	0.0551	0.6404	0.6212	0.6667	0.7193	0.5614
Zscore_PCA_KW_13_AB	0.7251	[0.6123-0.8390]	0.0576	0.8158	0.8636	0.75	0.8261	0.8
Zscore_PCA_KW_13_DT	0.8561	[0.7879-0.9185]	0.0332	0.8596	0.8788	0.8333	0.8788	0.8333
Zscore_PCA_KW_13_GP	0.9031	[0.8435-0.9507]	0.0271	0.7895	0.6515	0.9792	0.9773	0.6714
Zscore_PCA_KW_13_NB	0.5871	[0.4808-0.6941]	0.0563	0.6404	0.803	0.4167	0.6543	0.6061
Zscore_PCA_KW_14_SVM	0.6338	[0.5263-0.7360]	0.0544	0.6404	0.697	0.5625	0.6866	0.5745
Zscore_PCA_KW_14_LDA	0.5647	[0.4536-0.6756]	0.0562	0.5965	0.5	0.7292	0.7174	0.5147
Zscore_PCA_KW_14_AE	0.5133	[0.4048-0.6278]	0.0566	0.5351	0.303	0.8542	0.7407	0.4713
Zscore_PCA_KW_14_RF	0.9192	[0.8634-0.9662]	0.0262	0.8158	0.7424	0.9167	0.9245	0.7213
Zscore_PCA_KW_14_LR	0.5748	[0.4616-0.6895]	0.0571	0.5789	0.5303	0.6458	0.6731	0.5
Zscore_PCA_KW_14_LRLasso	0.6247	[0.5235-0.7280]	0.0539	0.6316	0.5909	0.6875	0.7222	0.55
Zscore_PCA_KW_14_AB	0.7497	[0.6489-0.8600]	0.0541	0.8246	0.8939	0.7292	0.8194	0.8333
Zscore_PCA_KW_14_DT	0.8542	[0.7878-0.9170]	0.0324	0.8509	0.8333	0.875	0.9016	0.7925
Zscore_PCA_KW_14_GP	0.8993	[0.8426-0.9475]	0.0281	0.8333	0.9697	0.6458	0.7901	0.9394
Zscore_PCA_KW_14_NB	0.6121	[0.5077-0.7225]	0.0551	0.6404	0.7576	0.4792	0.6667	0.5897
Zscore_PCA_KW_15_SVM	0.6247	[0.5088-0.7336]	0.0548	0.6491	0.7727	0.4792	0.6711	0.6053
Zscore_PCA_KW_15_LDA	0.5492	[0.4407-0.6655]	0.0564	0.5789	0.4848	0.7083	0.6957	0.5
Zscore_PCA_KW_15_AE	0.5584	[0.4552-0.6640]	0.0546	0.5702	0.2879	0.9583	0.9048	0.4946
Zscore_PCA_KW_15_RF	0.9257	[0.8746-0.9682]	0.024	0.8246	0.7727	0.8958	0.9107	0.7414
Zscore_PCA_KW_15_LR	0.5701	[0.4612-0.6857]	0.0572	0.6053	0.7273	0.4375	0.64	0.5385
Zscore_PCA_KW_15_LRLasso	0.6259	[0.5203-0.7282]	0.0539	0.6579	0.697	0.6042	0.7077	0.5918
Zscore_PCA_KW_15_AB	0.762	[0.6601-0.8697]	0.0538	0.8333	0.8939	0.75	0.831	0.8372
Zscore_PCA_KW_15_DT	0.8333	[0.7607-0.8978]	0.0353	0.8333	0.8333	0.8333	0.873	0.7843
Zscore_PCA_KW_15_GP	0.8965	[0.8372-0.9459]	0.0284	0.8333	0.9242	0.7083	0.8133	0.8718
Zscore_PCA_KW_15_NB	0.6105	[0.5065-0.7187]	0.0545	0.6316	0.7576	0.4583	0.6579	0.5789
Zscore_PCA_KW_16_SVM	0.6496	[0.5442-0.7498]	0.0534	0.6053	0.4697	0.7917	0.7561	0.5205
Zscore_PCA_KW_16_LDA	0.5808	[0.4766-0.6942]	0.0551	0.5965	0.4697	0.7708	0.7381	0.5139
Zscore_PCA_KW_16_AE	0.4006	[0.3014-0.5163]	0.0537	0.5088	0.2121	0.9167	0.7778	0.4583
Zscore_PCA_KW_16_RF	0.9235	[0.8684-0.9681]	0.0254	0.8684	1	0.6875	0.8148	1
Zscore_PCA_KW_16_LR	0.5751	[0.4612-0.6882]	0.057	0.6316	0.9091	0.25	0.625	0.6667
Zscore_PCA_KW_16_LRLasso	0.6417	[0.5397-0.7414]	0.053	0.6491	0.7121	0.5625	0.6912	0.587
Zscore_PCA_KW_16_AB	0.779	[0.6783-0.8738]	0.0504	0.807	0.8333	0.7708	0.8333	0.7708
Zscore_PCA_KW_16_DT	0.8466	[0.7818-0.9064]	0.0327	0.8421	0.8182	0.875	0.9	0.7778
Zscore_PCA_KW_16_GP	0.9157	[0.8621-0.9596]	0.0245	0.8421	0.9394	0.7083	0.8158	0.8947
Zscore_PCA_KW_16_NB	0.6007	[0.4950-0.7103]	0.0555	0.6316	0.7424	0.4792	0.6622	0.575
Zscore_PCA_KW_17_SVM	0.631	[0.5241-0.7391]	0.055	0.6491	0.7576	0.5	0.6757	0.6
Zscore_PCA_KW_17_LDA	0.6029	[0.4917-0.7177]	0.0558	0.6228	0.5455	0.7292	0.7347	0.5385
Zscore_PCA_KW_17_AE	0.637	[0.5410-0.7444]	0.0517	0.6404	0.6212	0.6667	0.7193	0.5614
Zscore_PCA_KW_17_RF	0.9239	[0.8689-0.9692]	0.0261	0.8596	0.9394	0.75	0.8378	0.9
Zscore_PCA_KW_17_LR	0.5679	[0.4564-0.6859]	0.0579	0.6667	0.9848	0.2292	0.6373	0.9167
Zscore_PCA_KW_17_LRLasso	0.6386	[0.5334-0.7378]	0.0533	0.614	0.5152	0.75	0.7391	0.5294
Zscore_PCA_KW_17_AB	0.7683	[0.6640-0.8762]	0.052	0.807	0.8333	0.7708	0.8333	0.7708
Zscore_PCA_KW_17_DT	0.8229	[0.7425-0.8903]	0.0368	0.8246	0.8333	0.8125	0.8594	0.78
Zscore_PCA_KW_17_GP	0.916	[0.8662-0.9591]	0.0244	0.8421	0.9848	0.6458	0.7927	0.9688
Zscore_PCA_KW_17_NB	0.6143	[0.5068-0.7282]	0.0552	0.6404	0.6818	0.5833	0.6923	0.5714
Zscore_PCA_KW_18_SVM	0.6398	[0.5265-0.7447]	0.0546	0.6667	0.7727	0.5208	0.6892	0.625
Zscore_PCA_KW_18_LDA	0.5909	[0.4812-0.7077]	0.0572	0.6491	0.7121	0.5625	0.6912	0.587
Zscore_PCA_KW_18_AE	0.4817	[0.3791-0.5879]	0.0547	0.5088	0.303	0.7917	0.6667	0.4524
Zscore_PCA_KW_18_RF	0.9332	[0.8826-0.9736]	0.0227	0.8596	0.9394	0.75	0.8378	0.9
Zscore_PCA_KW_18_LR	0.5821	[0.4752-0.6915]	0.0565	0.6754	0.9697	0.2708	0.6465	0.8667
Zscore_PCA_KW_18_LRLasso	0.6566	[0.5509-0.7543]	0.052	0.6667	0.8485	0.4167	0.6667	0.6667
Zscore_PCA_KW_18_AB	0.7677	[0.6644-0.8676]	0.0521	0.8246	0.8788	0.75	0.8286	0.8182
Zscore_PCA_KW_18_DT	0.8333	[0.7622-0.8979]	0.0354	0.8333	0.8333	0.8333	0.873	0.7843
Zscore_PCA_KW_18_GP	0.9176	[0.8667-0.9588]	0.0238	0.8509	1	0.6458	0.7952	1
Zscore_PCA_KW_18_NB	0.5942	[0.4880-0.6987]	0.0546	0.6228	0.6667	0.5625	0.6769	0.551
Zscore_PCA_KW_19_SVM	0.6364	[0.5269-0.7407]	0.0541	0.6579	0.7727	0.5	0.68	0.6154
Zscore_PCA_KW_19_LDA	0.6054	[0.4989-0.7186]	0.0569	0.6404	0.6515	0.625	0.7049	0.566
Zscore_PCA_KW_19_AE	0.4145	[0.3101-0.5355]	0.0549	0.5	0.1818	0.9375	0.8	0.4545
Zscore_PCA_KW_19_RF	0.9334	[0.8836-0.9753]	0.0234	0.8421	0.7424	0.9792	0.98	0.7344
Zscore_PCA_KW_19_LR	0.5666	[0.4598-0.6816]	0.0567	0.6667	0.9697	0.25	0.64	0.8571
Zscore_PCA_KW_19_LRLasso	0.6512	[0.5422-0.7528]	0.0525	0.6667	0.8333	0.4375	0.6707	0.6562
Zscore_PCA_KW_19_AB	0.7872	[0.6847-0.8812]	0.0503	0.8421	0.8939	0.7708	0.8429	0.8409
Zscore_PCA_KW_19_DT	0.8333	[0.7579-0.8996]	0.0361	0.8333	0.8333	0.8333	0.873	0.7843
Zscore_PCA_KW_19_GP	0.9255	[0.8773-0.9630]	0.0225	0.8596	1	0.6667	0.8049	1
Zscore_PCA_KW_19_NB	0.5917	[0.4858-0.6996]	0.0551	0.6404	0.7121	0.5417	0.6812	0.5778
Zscore_PCA_KW_20_SVM	0.6717	[0.5583-0.7714]	0.0535	0.693	0.8788	0.4375	0.6824	0.7241
Zscore_PCA_KW_20_LDA	0.6329	[0.5253-0.7415]	0.0563	0.6667	0.6818	0.6458	0.7258	0.5962
Zscore_PCA_KW_20_AE	0.5341	[0.4252-0.6481]	0.0574	0.5351	0.2727	0.8958	0.7826	0.4725
Zscore_PCA_KW_20_RF	0.931	[0.8805-0.9722]	0.0235	0.8333	0.7273	0.9792	0.9796	0.7231
Zscore_PCA_KW_20_LR	0.5777	[0.4663-0.6870]	0.0558	0.6579	0.9545	0.25	0.6364	0.8
Zscore_PCA_KW_20_LRLasso	0.6689	[0.5626-0.7689]	0.0515	0.6316	0.5455	0.75	0.75	0.5455
Zscore_PCA_KW_20_AB	0.7718	[0.6710-0.8723]	0.0521	0.8421	0.9242	0.7292	0.8243	0.875
Zscore_PCA_KW_20_DT	0.8466	[0.7730-0.9111]	0.0342	0.8421	0.8182	0.875	0.9	0.7778
Zscore_PCA_KW_20_GP	0.9255	[0.8760-0.9636]	0.0225	0.8596	1	0.6667	0.8049	1
Zscore_PCA_KW_20_NB	0.5969	[0.4922-0.7021]	0.0547	0.6491	0.7727	0.4792	0.6711	0.6053
Zscore_PCA_RFE_1_SVM	0.4694	[0.3758-0.5643]	0.0488	0.4561	0.1061	0.9375	0.7	0.4327
Zscore_PCA_RFE_1_LDA	0.5459	[0.4383-0.6478]	0.054	0.5877	0.7121	0.4167	0.6267	0.5128
Zscore_PCA_RFE_1_AE	0.3927	[0.2838-0.5118]	0.0576	0.614	0.9394	0.1667	0.6078	0.6667
Zscore_PCA_RFE_1_RF	0.8837	[0.8102-0.9587]	0.0385	0.9211	0.8939	0.9583	0.9672	0.8679
Zscore_PCA_RFE_1_LR	0.4978	[0.3891-0.6067]	0.0561	0.6491	0.7727	0.4792	0.6711	0.6053
Zscore_PCA_RFE_1_LRLasso	0.474	[0.3793-0.5693]	0.0495	0.4649	0.1061	0.9583	0.7778	0.4381
Zscore_PCA_RFE_1_AB	0.6577	[0.5740-0.7469]	0.0457	0.6579	0.8636	0.375	0.6552	0.6667
Zscore_PCA_RFE_1_DT	0.7323	[0.6533-0.8133]	0.0402	0.7018	0.8939	0.4375	0.686	0.75
Zscore_PCA_RFE_1_GP	0.4706	[0.3717-0.5727]	0.0522	0.4561	0.0909	0.9583	0.75	0.434
Zscore_PCA_RFE_1_NB	0.5133	[0.4078-0.6169]	0.0536	0.5351	0.3939	0.7292	0.6667	0.4667
Zscore_PCA_RFE_2_SVM	0.5628	[0.4598-0.6735]	0.0539	0.5702	0.4545	0.7292	0.6977	0.493
Zscore_PCA_RFE_2_LDA	0.5852	[0.4749-0.6931]	0.0547	0.6228	0.6212	0.625	0.6949	0.5455
Zscore_PCA_RFE_2_AE	0.4384	[0.3310-0.5491]	0.0533	0.4737	0.1667	0.8958	0.6875	0.4388
Zscore_PCA_RFE_2_RF	0.8479	[0.7660-0.9277]	0.0415	0.8772	0.9091	0.8333	0.8824	0.8696
Zscore_PCA_RFE_2_LR	0.5893	[0.4835-0.7011]	0.0545	0.6404	0.697	0.5625	0.6866	0.5745
Zscore_PCA_RFE_2_LRLasso	0.5795	[0.4763-0.6910]	0.0544	0.5965	0.5303	0.6875	0.7	0.5156
Zscore_PCA_RFE_2_AB	0.7841	[0.6984-0.8696]	0.0452	0.7368	0.6515	0.8542	0.86	0.6406
Zscore_PCA_RFE_2_DT	0.8439	[0.7734-0.9109]	0.0358	0.807	0.7727	0.8542	0.8793	0.7321
Zscore_PCA_RFE_2_GP	0.6051	[0.4998-0.7103]	0.0525	0.6053	0.4848	0.7708	0.7442	0.5211
Zscore_PCA_RFE_2_NB	0.5492	[0.4408-0.6657]	0.0559	0.6053	0.7121	0.4583	0.6438	0.5366
Zscore_PCA_RFE_3_SVM	0.5874	[0.4784-0.7012]	0.0561	0.6404	0.6061	0.6875	0.7273	0.5593
Zscore_PCA_RFE_3_LDA	0.6275	[0.5173-0.7344]	0.0544	0.6667	0.803	0.4792	0.6795	0.6389
Zscore_PCA_RFE_3_AE	0.4861	[0.3729-0.5977]	0.0562	0.5526	0.6212	0.4583	0.6119	0.4681
Zscore_PCA_RFE_3_RF	0.8621	[0.7810-0.9337]	0.0388	0.8421	0.8485	0.8333	0.875	0.8
Zscore_PCA_RFE_3_LR	0.6193	[0.5166-0.7330]	0.0557	0.6667	0.6061	0.75	0.7692	0.5806
Zscore_PCA_RFE_3_LRLasso	0.6026	[0.4969-0.7179]	0.0559	0.6579	0.6212	0.7083	0.7455	0.5763
Zscore_PCA_RFE_3_AB	0.7809	[0.6885-0.8707]	0.0472	0.7807	0.8182	0.7292	0.806	0.7447
Zscore_PCA_RFE_3_DT	0.7992	[0.7199-0.8733]	0.0396	0.7982	0.803	0.7917	0.8413	0.7451
Zscore_PCA_RFE_3_GP	0.6405	[0.5394-0.7582]	0.0537	0.6842	0.6515	0.7292	0.7679	0.6034
Zscore_PCA_RFE_3_NB	0.565	[0.4527-0.6740]	0.0562	0.6316	0.6515	0.6042	0.6935	0.5577
Zscore_PCA_RFE_4_SVM	0.6108	[0.4985-0.7118]	0.0546	0.6228	0.5152	0.7708	0.7556	0.5362
Zscore_PCA_RFE_4_LDA	0.6201	[0.4959-0.7244]	0.0572	0.7018	0.8636	0.4792	0.6951	0.7188
Zscore_PCA_RFE_4_AE	0.5009	[0.3980-0.6106]	0.055	0.5263	0.3636	0.75	0.6667	0.4615
Zscore_PCA_RFE_4_RF	0.861	[0.7760-0.9346]	0.0408	0.8596	0.9394	0.75	0.8378	0.9
Zscore_PCA_RFE_4_LR	0.6152	[0.5083-0.7149]	0.0545	0.6053	0.4545	0.8125	0.7692	0.52
Zscore_PCA_RFE_4_LRLasso	0.6086	[0.4976-0.7097]	0.0549	0.6053	0.4545	0.8125	0.7692	0.52
Zscore_PCA_RFE_4_AB	0.8008	[0.7117-0.8859]	0.0449	0.7719	0.7121	0.8542	0.8704	0.6833
Zscore_PCA_RFE_4_DT	0.8153	[0.7429-0.8860]	0.0374	0.8158	0.8182	0.8125	0.8571	0.7647
Zscore_PCA_RFE_4_GP	0.6654	[0.5683-0.7668]	0.0523	0.6754	0.7273	0.6042	0.7164	0.617
Zscore_PCA_RFE_4_NB	0.5666	[0.4584-0.6828]	0.0568	0.6228	0.6364	0.6042	0.6885	0.5472
Zscore_PCA_RFE_5_SVM	0.5956	[0.4821-0.6991]	0.0552	0.5702	0.4242	0.7708	0.7179	0.4933
Zscore_PCA_RFE_5_LDA	0.5993	[0.4758-0.7112]	0.0568	0.6754	0.7879	0.5208	0.6933	0.641
Zscore_PCA_RFE_5_AE	0.5	[0.3917-0.6040]	0.0535	0.5526	0.3636	0.8125	0.7273	0.4815
Zscore_PCA_RFE_5_RF	0.8957	[0.8227-0.9556]	0.0334	0.8596	0.9091	0.7917	0.8571	0.8636
Zscore_PCA_RFE_5_LR	0.6061	[0.4908-0.7097]	0.0553	0.6316	0.7576	0.4583	0.6579	0.5789
Zscore_PCA_RFE_5_LRLasso	0.5963	[0.4802-0.6995]	0.0554	0.6316	0.8485	0.3333	0.6364	0.6154
Zscore_PCA_RFE_5_AB	0.8621	[0.7767-0.9372]	0.041	0.8772	0.9242	0.8125	0.8714	0.8864
Zscore_PCA_RFE_5_DT	0.8229	[0.7529-0.8952]	0.0371	0.8246	0.8333	0.8125	0.8594	0.78
Zscore_PCA_RFE_5_GP	0.6973	[0.5991-0.7926]	0.0511	0.6491	0.4848	0.875	0.8421	0.5526
Zscore_PCA_RFE_5_NB	0.5761	[0.4688-0.6903]	0.0557	0.6404	0.7424	0.5	0.6712	0.5854
Zscore_PCA_RFE_6_SVM	0.6304	[0.5179-0.7323]	0.0551	0.6667	0.7424	0.5625	0.7	0.6136
Zscore_PCA_RFE_6_LDA	0.6086	[0.4944-0.7195]	0.0558	0.6667	0.7121	0.6042	0.7121	0.6042
Zscore_PCA_RFE_6_AE	0.5745	[0.4636-0.6839]	0.0552	0.5965	0.6212	0.5625	0.6613	0.5192
Zscore_PCA_RFE_6_RF	0.8737	[0.7932-0.9369]	0.0362	0.8421	0.9242	0.7292	0.8243	0.875
Zscore_PCA_RFE_6_LR	0.6332	[0.5240-0.7426]	0.0549	0.6491	0.7273	0.5417	0.6857	0.5909
Zscore_PCA_RFE_6_LRLasso	0.6168	[0.5068-0.7264]	0.0558	0.6491	0.7121	0.5625	0.6912	0.587
Zscore_PCA_RFE_6_AB	0.7863	[0.6776-0.8812]	0.05	0.8158	0.8182	0.8125	0.8571	0.7647
Zscore_PCA_RFE_6_DT	0.7945	[0.7075-0.8659]	0.0398	0.7982	0.8182	0.7708	0.8308	0.7551
Zscore_PCA_RFE_6_GP	0.7172	[0.6177-0.8145]	0.0515	0.7018	0.7273	0.6667	0.75	0.64
Zscore_PCA_RFE_6_NB	0.5805	[0.4727-0.6956]	0.0563	0.6491	0.8788	0.3333	0.6444	0.6667
Zscore_PCA_RFE_7_SVM	0.6187	[0.5094-0.7244]	0.055	0.6404	0.7273	0.5208	0.6761	0.5814
Zscore_PCA_RFE_7_LDA	0.551	[0.4367-0.6660]	0.0573	0.6404	0.6667	0.6042	0.6984	0.5686
Zscore_PCA_RFE_7_AE	0.4931	[0.3895-0.5985]	0.0544	0.4912	0.1364	0.9792	0.9	0.4519
Zscore_PCA_RFE_7_RF	0.8807	[0.8008-0.9418]	0.0351	0.8509	0.9394	0.7292	0.8267	0.8974
Zscore_PCA_RFE_7_LR	0.6143	[0.4987-0.7196]	0.0548	0.614	0.6212	0.6042	0.6833	0.537
Zscore_PCA_RFE_7_LRLasso	0.6133	[0.5045-0.7207]	0.0553	0.614	0.5758	0.6667	0.7037	0.5333
Zscore_PCA_RFE_7_AB	0.7446	[0.6287-0.8407]	0.054	0.7982	0.8636	0.7083	0.8028	0.7907
Zscore_PCA_RFE_7_DT	0.8049	[0.7208-0.8762]	0.0398	0.807	0.8182	0.7917	0.8438	0.76
Zscore_PCA_RFE_7_GP	0.7472	[0.6489-0.8379]	0.049	0.693	0.5758	0.8542	0.8444	0.5942
Zscore_PCA_RFE_7_NB	0.5483	[0.4449-0.6527]	0.0544	0.5263	0.3788	0.7292	0.6579	0.4605
Zscore_PCA_RFE_8_SVM	0.6086	[0.5008-0.7109]	0.0541	0.6228	0.5909	0.6667	0.7091	0.5424
Zscore_PCA_RFE_8_LDA	0.5409	[0.4314-0.6562]	0.0575	0.614	0.6061	0.625	0.6897	0.5357
Zscore_PCA_RFE_8_AE	0.5609	[0.4455-0.6597]	0.0546	0.6228	0.8788	0.2708	0.6237	0.619
Zscore_PCA_RFE_8_RF	0.8663	[0.7813-0.9367]	0.0395	0.8333	0.9091	0.7292	0.8219	0.8537
Zscore_PCA_RFE_8_LR	0.6105	[0.5031-0.7091]	0.0526	0.6316	0.5455	0.75	0.75	0.5455
Zscore_PCA_RFE_8_LRLasso	0.596	[0.4851-0.6993]	0.0544	0.614	0.5455	0.7083	0.72	0.5312
Zscore_PCA_RFE_8_AB	0.7197	[0.6007-0.8264]	0.0583	0.807	0.8788	0.7083	0.8056	0.8095
Zscore_PCA_RFE_8_DT	0.7917	[0.7063-0.8659]	0.0406	0.7982	0.8333	0.75	0.8209	0.766
Zscore_PCA_RFE_8_GP	0.7882	[0.7040-0.8728]	0.045	0.7281	0.6212	0.875	0.8723	0.6269
Zscore_PCA_RFE_8_NB	0.511	[0.4022-0.6217]	0.0549	0.614	0.9242	0.1875	0.61	0.6429
Zscore_PCA_RFE_9_SVM	0.6395	[0.5339-0.7365]	0.0536	0.6404	0.6515	0.625	0.7049	0.566
Zscore_PCA_RFE_9_LDA	0.5676	[0.4525-0.6736]	0.0563	0.6404	0.6667	0.6042	0.6984	0.5686
Zscore_PCA_RFE_9_AE	0.5827	[0.4686-0.6931]	0.0557	0.6579	0.9394	0.2708	0.6392	0.7647
Zscore_PCA_RFE_9_RF	0.9001	[0.8298-0.9577]	0.0323	0.8596	0.9545	0.7292	0.8289	0.9211
Zscore_PCA_RFE_9_LR	0.6282	[0.5209-0.7290]	0.0534	0.6404	0.6364	0.6458	0.7119	0.5636
Zscore_PCA_RFE_9_LRLasso	0.6294	[0.5192-0.7342]	0.0542	0.6491	0.7273	0.5417	0.6857	0.5909
Zscore_PCA_RFE_9_AB	0.7816	[0.6762-0.8744]	0.0508	0.8333	0.9091	0.7292	0.8219	0.8537
Zscore_PCA_RFE_9_DT	0.8201	[0.7368-0.8901]	0.0385	0.8246	0.8485	0.7917	0.8485	0.7917
Zscore_PCA_RFE_9_GP	0.7996	[0.7093-0.8842]	0.0437	0.7368	0.6212	0.8958	0.8913	0.6324
Zscore_PCA_RFE_9_NB	0.5614	[0.4499-0.6676]	0.054	0.6228	0.9394	0.1875	0.6139	0.6923
Zscore_PCA_RFE_10_SVM	0.6196	[0.5132-0.7177]	0.0535	0.6491	0.8333	0.3958	0.6548	0.6333
Zscore_PCA_RFE_10_LDA	0.578	[0.4665-0.6806]	0.0563	0.6579	0.6515	0.6667	0.7288	0.5818
Zscore_PCA_RFE_10_AE	0.6013	[0.4905-0.7059]	0.0551	0.5877	0.5303	0.6667	0.6863	0.5079
Zscore_PCA_RFE_10_RF	0.8933	[0.8212-0.9516]	0.0335	0.8509	0.9394	0.7292	0.8267	0.8974
Zscore_PCA_RFE_10_LR	0.6234	[0.5152-0.7242]	0.0534	0.614	0.5758	0.6667	0.7037	0.5333
Zscore_PCA_RFE_10_LRLasso	0.6263	[0.5196-0.7265]	0.053	0.614	0.5909	0.6458	0.6964	0.5345
Zscore_PCA_RFE_10_AB	0.7696	[0.6736-0.8654]	0.0507	0.807	0.8788	0.7083	0.8056	0.8095
Zscore_PCA_RFE_10_DT	0.7917	[0.7115-0.8647]	0.0406	0.7982	0.8333	0.75	0.8209	0.766
Zscore_PCA_RFE_10_GP	0.8201	[0.7386-0.8960]	0.0411	0.7544	0.6364	0.9167	0.913	0.6471
Zscore_PCA_RFE_10_NB	0.5455	[0.4345-0.6526]	0.0544	0.5614	0.5455	0.5833	0.6429	0.4828
Zscore_PCA_RFE_11_SVM	0.6244	[0.5143-0.7240]	0.0542	0.6579	0.8485	0.3958	0.6588	0.6552
Zscore_PCA_RFE_11_LDA	0.5944	[0.4781-0.7036]	0.0571	0.6667	0.6364	0.7083	0.75	0.5862
Zscore_PCA_RFE_11_AE	0.6367	[0.5275-0.7402]	0.0539	0.6491	0.7576	0.5	0.6757	0.6
Zscore_PCA_RFE_11_RF	0.911	[0.8476-0.9634]	0.0298	0.8509	0.9394	0.7292	0.8267	0.8974
Zscore_PCA_RFE_11_LR	0.6247	[0.5104-0.7253]	0.0546	0.5789	0.3636	0.875	0.8	0.5
Zscore_PCA_RFE_11_LRLasso	0.6379	[0.5278-0.7356]	0.0529	0.5789	0.3485	0.8958	0.8214	0.5
Zscore_PCA_RFE_11_AB	0.8043	[0.7057-0.8943]	0.0486	0.8509	0.9242	0.75	0.8356	0.878
Zscore_PCA_RFE_11_DT	0.7973	[0.7105-0.8685]	0.04	0.7982	0.803	0.7917	0.8413	0.7451
Zscore_PCA_RFE_11_GP	0.8362	[0.7629-0.9089]	0.0382	0.7807	0.6515	0.9583	0.9556	0.6667
Zscore_PCA_RFE_11_NB	0.5786	[0.4727-0.6843]	0.0536	0.6053	0.5909	0.625	0.6842	0.5263
Zscore_PCA_RFE_12_SVM	0.6039	[0.4909-0.7041]	0.0551	0.6491	0.803	0.4375	0.6625	0.6176
Zscore_PCA_RFE_12_LDA	0.5843	[0.4677-0.6950]	0.0575	0.6667	0.6667	0.6667	0.7333	0.5926
Zscore_PCA_RFE_12_AE	0.5647	[0.4570-0.6809]	0.0573	0.5263	0.2727	0.875	0.75	0.4667
Zscore_PCA_RFE_12_RF	0.9066	[0.8418-0.9578]	0.0288	0.8509	0.9242	0.75	0.8356	0.878
Zscore_PCA_RFE_12_LR	0.6048	[0.4902-0.7110]	0.0562	0.6316	0.7121	0.5208	0.6714	0.5682
Zscore_PCA_RFE_12_LRLasso	0.6282	[0.5172-0.7287]	0.0538	0.6579	0.8788	0.3542	0.6517	0.68
Zscore_PCA_RFE_12_AB	0.7939	[0.6863-0.8867]	0.0518	0.8509	0.8636	0.8333	0.8769	0.8163
Zscore_PCA_RFE_12_DT	0.8258	[0.7529-0.8955]	0.0372	0.8246	0.8182	0.8333	0.871	0.7692
Zscore_PCA_RFE_12_GP	0.8261	[0.7485-0.9034]	0.0387	0.7544	0.6061	0.9583	0.9524	0.6389
Zscore_PCA_RFE_12_NB	0.5582	[0.4504-0.6679]	0.0537	0.5263	0.2879	0.8542	0.7308	0.4659
Zscore_PCA_RFE_13_SVM	0.5843	[0.4697-0.6944]	0.056	0.6404	0.8485	0.3542	0.6437	0.6296
Zscore_PCA_RFE_13_LDA	0.6193	[0.5058-0.7291]	0.0578	0.693	0.6818	0.7083	0.7627	0.6182
Zscore_PCA_RFE_13_AE	0.4356	[0.3254-0.5481]	0.0586	0.614	0.8788	0.25	0.617	0.6
Zscore_PCA_RFE_13_RF	0.9048	[0.8390-0.9595]	0.0306	0.8509	0.9394	0.7292	0.8267	0.8974
Zscore_PCA_RFE_13_LR	0.5884	[0.4773-0.6983]	0.0568	0.6491	0.9394	0.25	0.6327	0.75
Zscore_PCA_RFE_13_LRLasso	0.6124	[0.5036-0.7146]	0.0551	0.6404	0.7727	0.4583	0.6623	0.5946
Zscore_PCA_RFE_13_AB	0.7876	[0.6895-0.8860]	0.0504	0.8333	0.8788	0.7708	0.8406	0.8222
Zscore_PCA_RFE_13_DT	0.8229	[0.7462-0.8973]	0.0379	0.8246	0.8333	0.8125	0.8594	0.78
Zscore_PCA_RFE_13_GP	0.8598	[0.7875-0.9224]	0.0335	0.7895	0.697	0.9167	0.92	0.6875
Zscore_PCA_RFE_13_NB	0.5505	[0.4433-0.6576]	0.0537	0.5351	0.3182	0.8333	0.7241	0.4706
Zscore_PCA_RFE_14_SVM	0.5988	[0.4762-0.7029]	0.0571	0.6667	0.8182	0.4583	0.675	0.6471
Zscore_PCA_RFE_14_LDA	0.6222	[0.5061-0.7309]	0.0577	0.6754	0.6667	0.6875	0.7458	0.6
Zscore_PCA_RFE_14_AE	0.5581	[0.4484-0.6711]	0.0575	0.6228	0.8636	0.2917	0.6264	0.6087
Zscore_PCA_RFE_14_RF	0.878	[0.7979-0.9446]	0.0369	0.8421	0.9394	0.7083	0.8158	0.8947
Zscore_PCA_RFE_14_LR	0.5878	[0.4744-0.6904]	0.0566	0.6053	0.6212	0.5833	0.6721	0.5283
Zscore_PCA_RFE_14_LRLasso	0.6124	[0.4986-0.7134]	0.055	0.6404	0.7879	0.4375	0.6582	0.6
Zscore_PCA_RFE_14_AB	0.7967	[0.6916-0.8954]	0.0509	0.8333	0.9091	0.7292	0.8219	0.8537
Zscore_PCA_RFE_14_DT	0.8078	[0.7282-0.8785]	0.0383	0.807	0.803	0.8125	0.8548	0.75
Zscore_PCA_RFE_14_GP	0.8759	[0.8068-0.9322]	0.031	0.7982	0.697	0.9375	0.9388	0.6923
Zscore_PCA_RFE_14_NB	0.554	[0.4434-0.6631]	0.0542	0.5351	0.3182	0.8333	0.7241	0.4706
Zscore_PCA_RFE_15_SVM	0.6389	[0.5243-0.7501]	0.0567	0.6579	0.5758	0.7708	0.7755	0.5692
Zscore_PCA_RFE_15_LDA	0.6398	[0.5348-0.7497]	0.0563	0.7018	0.6667	0.75	0.7857	0.6207
Zscore_PCA_RFE_15_AE	0.4757	[0.3721-0.5853]	0.0544	0.5526	0.6061	0.4792	0.6154	0.4694
Zscore_PCA_RFE_15_RF	0.899	[0.8279-0.9572]	0.0322	0.8509	0.9394	0.7292	0.8267	0.8974
Zscore_PCA_RFE_15_LR	0.6102	[0.5053-0.7146]	0.0556	0.6316	0.6364	0.625	0.7	0.5556
Zscore_PCA_RFE_15_LRLasso	0.6338	[0.5287-0.7353]	0.0543	0.6404	0.6061	0.6875	0.7273	0.5593
Zscore_PCA_RFE_15_AB	0.7797	[0.6713-0.8764]	0.053	0.8333	0.9394	0.6875	0.8052	0.8919
Zscore_PCA_RFE_15_DT	0.7992	[0.7213-0.8747]	0.0392	0.807	0.8485	0.75	0.8235	0.7826
Zscore_PCA_RFE_15_GP	0.8857	[0.8190-0.9386]	0.0301	0.7895	0.6818	0.9375	0.9375	0.6818
Zscore_PCA_RFE_15_NB	0.5524	[0.4441-0.6588]	0.054	0.5439	0.3333	0.8333	0.7333	0.4762
Zscore_PCA_RFE_16_SVM	0.636	[0.5256-0.7421]	0.0558	0.6667	0.7424	0.5625	0.7	0.6136
Zscore_PCA_RFE_16_LDA	0.6471	[0.5366-0.7592]	0.0557	0.7193	0.7273	0.7083	0.7742	0.6538
Zscore_PCA_RFE_16_AE	0.4946	[0.3804-0.6077]	0.0573	0.5702	0.6667	0.4375	0.6197	0.4884
Zscore_PCA_RFE_16_RF	0.8857	[0.8126-0.9505]	0.0351	0.8421	0.9394	0.7083	0.8158	0.8947
Zscore_PCA_RFE_16_LR	0.6054	[0.4997-0.7095]	0.0558	0.6316	0.6364	0.625	0.7	0.5556
Zscore_PCA_RFE_16_LRLasso	0.6379	[0.5337-0.7374]	0.0542	0.6579	0.6818	0.625	0.7143	0.5882
Zscore_PCA_RFE_16_AB	0.7898	[0.6801-0.8868]	0.0522	0.8333	0.9091	0.7292	0.8219	0.8537
Zscore_PCA_RFE_16_DT	0.7746	[0.6915-0.8507]	0.0406	0.7719	0.7576	0.7917	0.8333	0.7037
Zscore_PCA_RFE_16_GP	0.899	[0.8328-0.9509]	0.0291	0.807	0.697	0.9583	0.9583	0.697
Zscore_PCA_RFE_16_NB	0.5657	[0.4559-0.6716]	0.0541	0.5351	0.3182	0.8333	0.7241	0.4706
Zscore_PCA_RFE_17_SVM	0.6544	[0.5481-0.7554]	0.0548	0.6404	0.5455	0.7708	0.766	0.5522
Zscore_PCA_RFE_17_LDA	0.684	[0.5708-0.7936]	0.0547	0.7281	0.7273	0.7292	0.7869	0.6604
Zscore_PCA_RFE_17_AE	0.5436	[0.4287-0.6531]	0.0564	0.6404	0.8333	0.375	0.6471	0.6207
Zscore_PCA_RFE_17_RF	0.9056	[0.8431-0.9606]	0.0308	0.8333	0.8182	0.8542	0.8852	0.7736
Zscore_PCA_RFE_17_LR	0.6199	[0.5135-0.7243]	0.0553	0.6228	0.5455	0.7292	0.7347	0.5385
Zscore_PCA_RFE_17_LRLasso	0.6518	[0.5450-0.7559]	0.0538	0.6491	0.6212	0.6875	0.7321	0.569
Zscore_PCA_RFE_17_AB	0.7582	[0.6458-0.8564]	0.0536	0.8333	0.9242	0.7083	0.8133	0.8718
Zscore_PCA_RFE_17_DT	0.7926	[0.7109-0.8696]	0.0396	0.7895	0.7727	0.8125	0.85	0.7222
Zscore_PCA_RFE_17_GP	0.9059	[0.8434-0.9536]	0.0277	0.8246	0.803	0.8542	0.8833	0.7593
Zscore_PCA_RFE_17_NB	0.5811	[0.4766-0.6900]	0.0541	0.5439	0.3485	0.8125	0.7188	0.4756
Zscore_PCA_RFE_18_SVM	0.6572	[0.5427-0.7585]	0.0553	0.6667	0.5909	0.7708	0.78	0.5781
Zscore_PCA_RFE_18_LDA	0.6891	[0.5809-0.7961]	0.0537	0.7368	0.7121	0.7708	0.8103	0.6607
Zscore_PCA_RFE_18_AE	0.5092	[0.4046-0.6147]	0.0556	0.5175	0.4091	0.6667	0.6279	0.4507
Zscore_PCA_RFE_18_RF	0.8996	[0.8372-0.9556]	0.031	0.8509	0.9848	0.6667	0.8025	0.9697
Zscore_PCA_RFE_18_LR	0.6338	[0.5259-0.7360]	0.0551	0.6404	0.5606	0.75	0.7551	0.5538
Zscore_PCA_RFE_18_LRLasso	0.6648	[0.5598-0.7645]	0.0534	0.6667	0.6061	0.75	0.7692	0.5806
Zscore_PCA_RFE_18_AB	0.7699	[0.6593-0.8675]	0.052	0.8158	0.8636	0.75	0.8261	0.8
Zscore_PCA_RFE_18_DT	0.8153	[0.7380-0.8870]	0.0386	0.8158	0.8182	0.8125	0.8571	0.7647
Zscore_PCA_RFE_18_GP	0.9258	[0.8716-0.9675]	0.0242	0.8509	0.8333	0.875	0.9016	0.7925
Zscore_PCA_RFE_18_NB	0.59	[0.4886-0.6961]	0.0541	0.5789	0.5455	0.625	0.6667	0.5
Zscore_PCA_RFE_19_SVM	0.6493	[0.5323-0.7530]	0.0562	0.6667	0.6061	0.75	0.7692	0.5806
Zscore_PCA_RFE_19_LDA	0.6556	[0.5418-0.7692]	0.0574	0.7193	0.697	0.75	0.7931	0.6429
Zscore_PCA_RFE_19_AE	0.4908	[0.3762-0.6111]	0.0584	0.5614	0.5455	0.5833	0.6429	0.4828
Zscore_PCA_RFE_19_RF	0.9023	[0.8388-0.9572]	0.0304	0.8509	0.9697	0.6875	0.8101	0.9429
Zscore_PCA_RFE_19_LR	0.6446	[0.5344-0.7469]	0.0555	0.6579	0.6061	0.7292	0.7547	0.5738
Zscore_PCA_RFE_19_LRLasso	0.6746	[0.5644-0.7741]	0.0538	0.6754	0.6515	0.7083	0.7544	0.5965
Zscore_PCA_RFE_19_AB	0.7961	[0.6916-0.8878]	0.0496	0.8421	0.8939	0.7708	0.8429	0.8409
Zscore_PCA_RFE_19_DT	0.7869	[0.7039-0.8682]	0.041	0.7895	0.803	0.7708	0.8281	0.74
Zscore_PCA_RFE_19_GP	0.9283	[0.8747-0.9695]	0.0237	0.8509	0.8333	0.875	0.9016	0.7925
Zscore_PCA_RFE_19_NB	0.6089	[0.5070-0.7150]	0.0536	0.5965	0.5758	0.625	0.6786	0.5172
Zscore_PCA_RFE_20_SVM	0.6692	[0.5531-0.7718]	0.0554	0.6842	0.6818	0.6875	0.75	0.6111
Zscore_PCA_RFE_20_LDA	0.6654	[0.5500-0.7813]	0.0576	0.7368	0.697	0.7917	0.8214	0.6552
Zscore_PCA_RFE_20_AE	0.5376	[0.4303-0.6506]	0.0551	0.5351	0.3636	0.7708	0.6857	0.4684
Zscore_PCA_RFE_20_RF	0.9047	[0.8398-0.9605]	0.0301	0.8596	0.9848	0.6875	0.8125	0.9706
Zscore_PCA_RFE_20_LR	0.6487	[0.5404-0.7565]	0.0549	0.6404	0.6212	0.6667	0.7193	0.5614
Zscore_PCA_RFE_20_LRLasso	0.6907	[0.5845-0.7913]	0.0528	0.6754	0.6364	0.7292	0.7636	0.5932
Zscore_PCA_RFE_20_AB	0.7702	[0.6646-0.8682]	0.0528	0.8246	0.8788	0.75	0.8286	0.8182
Zscore_PCA_RFE_20_DT	0.785	[0.7016-0.8602]	0.0401	0.7807	0.7576	0.8125	0.8475	0.7091
Zscore_PCA_RFE_20_GP	0.9265	[0.8727-0.9684]	0.0241	0.8509	0.8333	0.875	0.9016	0.7925
Zscore_PCA_RFE_20_NB	0.6111	[0.5054-0.7205]	0.0534	0.6404	0.7727	0.4583	0.6623	0.5946
Zscore_PCA_Relief_1_SVM	0.5148	[0.4107-0.6250]	0.055	0.5	0.2273	0.875	0.7143	0.4516
Zscore_PCA_Relief_1_LDA	0.5249	[0.4220-0.6432]	0.0568	0.5789	0.6061	0.5417	0.6452	0.5
Zscore_PCA_Relief_1_AE	0.423	[0.3153-0.5487]	0.0596	0.614	0.9545	0.1458	0.6058	0.7
Zscore_PCA_Relief_1_RF	0.7819	[0.6784-0.8764]	0.0493	0.8158	0.8485	0.7708	0.8358	0.7872
Zscore_PCA_Relief_1_LR	0.5281	[0.4239-0.6499]	0.0573	0.5877	0.6212	0.5417	0.6508	0.5098
Zscore_PCA_Relief_1_LRLasso	0.4987	[0.3821-0.6289]	0.0609	0.6404	0.8636	0.3333	0.6404	0.64
Zscore_PCA_Relief_1_AB	0.7702	[0.6726-0.8569]	0.0458	0.7281	0.6818	0.7917	0.8182	0.6441
Zscore_PCA_Relief_1_DT	0.8049	[0.7316-0.8750]	0.0378	0.8158	0.8636	0.75	0.8261	0.8
Zscore_PCA_Relief_1_GP	0.5609	[0.4390-0.6882]	0.0609	0.6754	0.8485	0.4375	0.6747	0.6774
Zscore_PCA_Relief_1_NB	0.5562	[0.4443-0.6735]	0.0574	0.6579	0.803	0.4583	0.6709	0.6286
Zscore_PCA_Relief_2_SVM	0.5361	[0.4252-0.6545]	0.0589	0.5526	0.5152	0.6042	0.6415	0.4754
Zscore_PCA_Relief_2_LDA	0.4991	[0.3842-0.6125]	0.0577	0.6316	0.9848	0.1458	0.6132	0.875
Zscore_PCA_Relief_2_AE	0.4479	[0.3409-0.5677]	0.0586	0.6053	0.9545	0.125	0.6	0.6667
Zscore_PCA_Relief_2_RF	0.8572	[0.7775-0.9328]	0.0397	0.8509	0.8788	0.8125	0.8657	0.8298
Zscore_PCA_Relief_2_LR	0.5009	[0.3877-0.6151]	0.0578	0.6316	0.9848	0.1458	0.6132	0.875
Zscore_PCA_Relief_2_LRLasso	0.5144	[0.3965-0.6328]	0.0596	0.6316	0.8939	0.2708	0.6277	0.65
Zscore_PCA_Relief_2_AB	0.7945	[0.6968-0.8908]	0.0493	0.8421	0.8636	0.8125	0.8636	0.8125
Zscore_PCA_Relief_2_DT	0.7945	[0.7187-0.8715]	0.0388	0.7982	0.8182	0.7708	0.8308	0.7551
Zscore_PCA_Relief_2_GP	0.5676	[0.4631-0.6789]	0.0558	0.6579	0.8636	0.375	0.6552	0.6667
Zscore_PCA_Relief_2_NB	0.4839	[0.3759-0.6030]	0.0568	0.5877	0.803	0.2917	0.6092	0.5185
Zscore_PCA_Relief_3_SVM	0.5202	[0.4065-0.6359]	0.0579	0.6316	0.9242	0.2292	0.6224	0.6875
Zscore_PCA_Relief_3_LDA	0.4861	[0.3735-0.5983]	0.057	0.5526	0.6515	0.4167	0.6056	0.4651
Zscore_PCA_Relief_3_AE	0.4893	[0.3804-0.6016]	0.0565	0.5877	0.7576	0.3542	0.6173	0.5152
Zscore_PCA_Relief_3_RF	0.8927	[0.8236-0.9532]	0.0337	0.8596	0.9545	0.7292	0.8289	0.9211
Zscore_PCA_Relief_3_LR	0.4735	[0.3596-0.5860]	0.057	0.4561	0.0758	0.9792	0.8333	0.4352
Zscore_PCA_Relief_3_LRLasso	0.4751	[0.3615-0.5949]	0.0582	0.614	0.9848	0.1042	0.6019	0.8333
Zscore_PCA_Relief_3_AB	0.7642	[0.6610-0.8597]	0.0502	0.8246	0.8333	0.8125	0.8594	0.78
Zscore_PCA_Relief_3_DT	0.7841	[0.7055-0.8641]	0.0389	0.7895	0.8182	0.75	0.8182	0.75
Zscore_PCA_Relief_3_GP	0.59	[0.4787-0.6984]	0.0556	0.6316	0.7727	0.4375	0.6538	0.5833
Zscore_PCA_Relief_3_NB	0.4738	[0.3606-0.5876]	0.0566	0.5965	0.8636	0.2292	0.6064	0.55
Zscore_PCA_Relief_4_SVM	0.4812	[0.3735-0.5932]	0.0563	0.614	0.9545	0.1458	0.6058	0.7
Zscore_PCA_Relief_4_LDA	0.511	[0.4062-0.6247]	0.0561	0.5965	0.7879	0.3333	0.619	0.5333
Zscore_PCA_Relief_4_AE	0.4233	[0.3224-0.5233]	0.0518	0.4649	0.1364	0.9167	0.6923	0.4356
Zscore_PCA_Relief_4_RF	0.9009	[0.8358-0.9576]	0.0316	0.8596	0.8939	0.8125	0.8676	0.8478
Zscore_PCA_Relief_4_LR	0.4927	[0.3897-0.6065]	0.0559	0.5789	0.7273	0.375	0.6154	0.5
Zscore_PCA_Relief_4_LRLasso	0.4833	[0.3767-0.6071]	0.0574	0.5965	0.8182	0.2917	0.6136	0.5385
Zscore_PCA_Relief_4_AB	0.816	[0.7274-0.8939]	0.0432	0.8333	0.8636	0.7917	0.8507	0.8085
Zscore_PCA_Relief_4_DT	0.8333	[0.7595-0.9040]	0.0369	0.8333	0.8333	0.8333	0.873	0.7843
Zscore_PCA_Relief_4_GP	0.6285	[0.5294-0.7329]	0.0523	0.6404	0.8333	0.375	0.6471	0.6207
Zscore_PCA_Relief_4_NB	0.4688	[0.3627-0.5781]	0.0553	0.5877	0.8182	0.2708	0.6067	0.52
Zscore_PCA_Relief_5_SVM	0.4978	[0.3942-0.6066]	0.0545	0.5789	0.697	0.4167	0.6216	0.5
Zscore_PCA_Relief_5_LDA	0.536	[0.4362-0.6474]	0.0547	0.5789	0.6818	0.4375	0.625	0.5
Zscore_PCA_Relief_5_AE	0.5379	[0.4338-0.6471]	0.0551	0.5263	0.3333	0.7917	0.6875	0.4634
Zscore_PCA_Relief_5_RF	0.898	[0.8382-0.9516]	0.031	0.8333	0.7879	0.8958	0.9123	0.7544
Zscore_PCA_Relief_5_LR	0.5193	[0.4148-0.6309]	0.0551	0.5789	0.6515	0.4792	0.6324	0.5
Zscore_PCA_Relief_5_LRLasso	0.5129	[0.4043-0.6288]	0.0566	0.5789	0.6364	0.5	0.6364	0.5
Zscore_PCA_Relief_5_AB	0.8002	[0.7133-0.8867]	0.0449	0.8333	0.8485	0.8125	0.8615	0.7959
Zscore_PCA_Relief_5_DT	0.7917	[0.7116-0.8667]	0.0402	0.7982	0.8333	0.75	0.8209	0.766
Zscore_PCA_Relief_5_GP	0.6888	[0.5962-0.7817]	0.0478	0.6316	0.4545	0.875	0.8333	0.5385
Zscore_PCA_Relief_5_NB	0.4662	[0.3617-0.5833]	0.0567	0.5789	0.803	0.2708	0.6023	0.5
Zscore_PCA_Relief_6_SVM	0.4912	[0.3811-0.6031]	0.0567	0.5175	0.3788	0.7083	0.641	0.4533
Zscore_PCA_Relief_6_LDA	0.5259	[0.4186-0.6313]	0.0549	0.5351	0.3636	0.7708	0.6857	0.4684
Zscore_PCA_Relief_6_AE	0.5407	[0.4367-0.6525]	0.0555	0.5965	0.7121	0.4375	0.6351	0.525
Zscore_PCA_Relief_6_RF	0.9105	[0.8552-0.9564]	0.0267	0.8421	0.8939	0.7708	0.8429	0.8409
Zscore_PCA_Relief_6_LR	0.5224	[0.4169-0.6293]	0.0547	0.5351	0.3788	0.75	0.6757	0.4675
Zscore_PCA_Relief_6_LRLasso	0.5401	[0.4316-0.6536]	0.0571	0.5702	0.5606	0.5833	0.6491	0.4912
Zscore_PCA_Relief_6_AB	0.7623	[0.6647-0.8659]	0.0504	0.8158	0.8636	0.75	0.8261	0.8
Zscore_PCA_Relief_6_DT	0.8021	[0.7270-0.8759]	0.0388	0.807	0.8333	0.7708	0.8333	0.7708
Zscore_PCA_Relief_6_GP	0.7219	[0.6259-0.8155]	0.048	0.6579	0.4848	0.8958	0.8649	0.5584
Zscore_PCA_Relief_6_NB	0.4773	[0.3695-0.5946]	0.0573	0.5965	0.9091	0.1667	0.6	0.5714
Zscore_PCA_Relief_7_SVM	0.4853	[0.3837-0.5954]	0.0552	0.5351	0.5	0.5833	0.6226	0.459
Zscore_PCA_Relief_7_LDA	0.5234	[0.4147-0.6299]	0.0553	0.5789	0.697	0.4167	0.6216	0.5
Zscore_PCA_Relief_7_AE	0.5331	[0.4243-0.6445]	0.0579	0.6491	0.9091	0.2917	0.6383	0.7
Zscore_PCA_Relief_7_RF	0.9268	[0.8747-0.9675]	0.0241	0.8684	0.9545	0.75	0.84	0.9231
Zscore_PCA_Relief_7_LR	0.5303	[0.4255-0.6380]	0.055	0.5439	0.4697	0.6458	0.6458	0.4697
Zscore_PCA_Relief_7_LRLasso	0.5455	[0.4309-0.6547]	0.0572	0.6228	0.803	0.375	0.6386	0.5806
Zscore_PCA_Relief_7_AB	0.8166	[0.7173-0.9080]	0.0479	0.8596	0.9091	0.7917	0.8571	0.8636
Zscore_PCA_Relief_7_DT	0.8068	[0.7297-0.8798]	0.0381	0.8158	0.8636	0.75	0.8261	0.8
Zscore_PCA_Relief_7_GP	0.7402	[0.6429-0.8330]	0.0476	0.7018	0.6818	0.7292	0.7759	0.625
Zscore_PCA_Relief_7_NB	0.4397	[0.3392-0.5540]	0.0557	0.5614	0.8788	0.125	0.58	0.4286
Zscore_PCA_Relief_8_SVM	0.4719	[0.3646-0.5814]	0.0554	0.5088	0.4394	0.6042	0.6042	0.4394
Zscore_PCA_Relief_8_LDA	0.4842	[0.3754-0.5908]	0.0546	0.5702	0.7424	0.3333	0.6049	0.4848
Zscore_PCA_Relief_8_AE	0.4754	[0.3676-0.5804]	0.0559	0.5877	0.8333	0.25	0.6044	0.5217
Zscore_PCA_Relief_8_RF	0.9337	[0.8863-0.9689]	0.021	0.8509	0.8636	0.8333	0.8769	0.8163
Zscore_PCA_Relief_8_LR	0.4896	[0.3823-0.5939]	0.0542	0.5789	0.7273	0.375	0.6154	0.5
Zscore_PCA_Relief_8_LRLasso	0.4852	[0.3746-0.5963]	0.0574	0.5965	0.803	0.3125	0.6163	0.5357
Zscore_PCA_Relief_8_AB	0.7655	[0.6581-0.8623]	0.0509	0.7982	0.8333	0.75	0.8209	0.766
Zscore_PCA_Relief_8_DT	0.8068	[0.7285-0.8787]	0.0386	0.8158	0.8636	0.75	0.8261	0.8
Zscore_PCA_Relief_8_GP	0.7907	[0.7081-0.8698]	0.0426	0.7368	0.7121	0.7708	0.8103	0.6607
Zscore_PCA_Relief_8_NB	0.4334	[0.3351-0.5436]	0.0534	0.4211	0	1	0	0.4211
Zscore_PCA_Relief_9_SVM	0.5325	[0.4317-0.6458]	0.0543	0.5	0.1364	1	1	0.4571
Zscore_PCA_Relief_9_LDA	0.5047	[0.3990-0.6128]	0.0541	0.4912	0.2273	0.8542	0.6818	0.4457
Zscore_PCA_Relief_9_AE	0.4972	[0.3853-0.6062]	0.0564	0.5351	0.5303	0.5417	0.614	0.4561
Zscore_PCA_Relief_9_RF	0.9167	[0.8610-0.9636]	0.0263	0.8684	0.9091	0.8125	0.8696	0.8667
Zscore_PCA_Relief_9_LR	0.5117	[0.4091-0.6180]	0.0536	0.5	0.1818	0.9375	0.8	0.4545
Zscore_PCA_Relief_9_LRLasso	0.4975	[0.3919-0.6044]	0.0549	0.6053	0.8939	0.2083	0.6082	0.5882
Zscore_PCA_Relief_9_AB	0.7809	[0.6776-0.8741]	0.0492	0.8246	0.8939	0.7292	0.8194	0.8333
Zscore_PCA_Relief_9_DT	0.8608	[0.7907-0.9223]	0.0334	0.8684	0.9091	0.8125	0.8696	0.8667
Zscore_PCA_Relief_9_GP	0.8223	[0.7386-0.8932]	0.0391	0.7632	0.8485	0.6458	0.7671	0.7561
Zscore_PCA_Relief_9_NB	0.4214	[0.3253-0.5341]	0.0527	0.4211	0	1	0	0.4211
Zscore_PCA_Relief_10_SVM	0.5205	[0.4163-0.6283]	0.0533	0.4912	0.1364	0.9792	0.9	0.4519
Zscore_PCA_Relief_10_LDA	0.5283	[0.4241-0.6307]	0.0524	0.5088	0.2576	0.8542	0.7083	0.4556
Zscore_PCA_Relief_10_AE	0.5208	[0.4185-0.6376]	0.0569	0.5789	0.5758	0.5833	0.6552	0.5
Zscore_PCA_Relief_10_RF	0.9186	[0.8669-0.9604]	0.0247	0.8596	0.9545	0.7292	0.8289	0.9211
Zscore_PCA_Relief_10_LR	0.4902	[0.3871-0.5936]	0.053	0.4912	0.2121	0.875	0.7	0.4468
Zscore_PCA_Relief_10_LRLasso	0.5158	[0.4166-0.6200]	0.0534	0.5965	0.8788	0.2083	0.6042	0.5556
Zscore_PCA_Relief_10_AB	0.7885	[0.6922-0.8750]	0.047	0.8158	0.8636	0.75	0.8261	0.8
Zscore_PCA_Relief_10_DT	0.8277	[0.7548-0.8954]	0.0357	0.8333	0.8636	0.7917	0.8507	0.8085
Zscore_PCA_Relief_10_GP	0.846	[0.7752-0.9085]	0.0351	0.7456	0.6667	0.8542	0.8627	0.6508
Zscore_PCA_Relief_10_NB	0.4334	[0.3385-0.5513]	0.0533	0.4649	0.2576	0.75	0.5862	0.4235
Zscore_PCA_Relief_11_SVM	0.5038	[0.3980-0.6127]	0.0542	0.5088	0.3636	0.7083	0.6316	0.4474
Zscore_PCA_Relief_11_LDA	0.5306	[0.4281-0.6390]	0.0529	0.5877	0.7273	0.3958	0.6234	0.5135
Zscore_PCA_Relief_11_AE	0.5294	[0.4217-0.6333]	0.0535	0.5702	0.4545	0.7292	0.6977	0.493
Zscore_PCA_Relief_11_RF	0.9249	[0.8765-0.9670]	0.0238	0.8596	0.9545	0.7292	0.8289	0.9211
Zscore_PCA_Relief_11_LR	0.4994	[0.3932-0.6023]	0.0532	0.5614	0.697	0.375	0.6053	0.4737
Zscore_PCA_Relief_11_LRLasso	0.5259	[0.4235-0.6326]	0.0544	0.6316	0.8939	0.2708	0.6277	0.65
Zscore_PCA_Relief_11_AB	0.7932	[0.6967-0.8755]	0.0471	0.8421	0.8939	0.7708	0.8429	0.8409
Zscore_PCA_Relief_11_DT	0.8097	[0.7338-0.8848]	0.0376	0.8158	0.8485	0.7708	0.8358	0.7872
Zscore_PCA_Relief_11_GP	0.8539	[0.7826-0.9157]	0.0345	0.7719	0.8182	0.7083	0.7941	0.7391
Zscore_PCA_Relief_11_NB	0.4337	[0.3361-0.5461]	0.0527	0.4825	0.3333	0.6875	0.5946	0.4286
Zscore_PCA_Relief_12_SVM	0.4719	[0.3615-0.5718]	0.0531	0.4561	0.0758	0.9792	0.8333	0.4352
Zscore_PCA_Relief_12_LDA	0.5278	[0.4206-0.6304]	0.0534	0.5877	0.697	0.4375	0.6301	0.5122
Zscore_PCA_Relief_12_AE	0.5584	[0.4458-0.6667]	0.0567	0.5965	0.6212	0.5625	0.6613	0.5192
Zscore_PCA_Relief_12_RF	0.9285	[0.8793-0.9673]	0.0228	0.8246	0.7273	0.9583	0.96	0.7188
Zscore_PCA_Relief_12_LR	0.4675	[0.3622-0.5687]	0.053	0.5439	0.6515	0.3958	0.5972	0.4524
Zscore_PCA_Relief_12_LRLasso	0.4842	[0.3779-0.5921]	0.0542	0.6053	0.8788	0.2292	0.6105	0.5789
Zscore_PCA_Relief_12_AB	0.804	[0.7084-0.8976]	0.0477	0.8333	0.8485	0.8125	0.8615	0.7959
Zscore_PCA_Relief_12_DT	0.7992	[0.7249-0.8754]	0.0379	0.807	0.8485	0.75	0.8235	0.7826
Zscore_PCA_Relief_12_GP	0.8933	[0.8364-0.9444]	0.0283	0.7982	0.7121	0.9167	0.9216	0.6984
Zscore_PCA_Relief_12_NB	0.4498	[0.3497-0.5647]	0.0532	0.4912	0.3333	0.7083	0.6111	0.4359
Zscore_PCA_Relief_13_SVM	0.4512	[0.3506-0.5561]	0.0531	0.4386	0.0303	1	1	0.4286
Zscore_PCA_Relief_13_LDA	0.5076	[0.4003-0.6117]	0.0534	0.5614	0.6364	0.4583	0.6176	0.4783
Zscore_PCA_Relief_13_AE	0.4899	[0.3795-0.6054]	0.0559	0.5877	0.8182	0.2708	0.6067	0.52
Zscore_PCA_Relief_13_RF	0.92	[0.8669-0.9633]	0.0253	0.8596	0.9545	0.7292	0.8289	0.9211
Zscore_PCA_Relief_13_LR	0.4669	[0.3623-0.5735]	0.0534	0.5526	0.6667	0.3958	0.6027	0.4634
Zscore_PCA_Relief_13_LRLasso	0.477	[0.3710-0.5843]	0.0545	0.5877	0.8788	0.1875	0.5979	0.5294
Zscore_PCA_Relief_13_AB	0.828	[0.7468-0.9118]	0.0438	0.8246	0.8485	0.7917	0.8485	0.7917
Zscore_PCA_Relief_13_DT	0.7917	[0.7130-0.8647]	0.0385	0.7982	0.8333	0.75	0.8209	0.766
Zscore_PCA_Relief_13_GP	0.8917	[0.8306-0.9444]	0.0293	0.7982	0.7273	0.8958	0.9057	0.7049
Zscore_PCA_Relief_13_NB	0.4489	[0.3520-0.5608]	0.0535	0.4912	0.3182	0.7292	0.6176	0.4375
Zscore_PCA_Relief_14_SVM	0.4817	[0.3786-0.5862]	0.0534	0.5263	0.5606	0.4792	0.5968	0.4423
Zscore_PCA_Relief_14_LDA	0.5167	[0.4078-0.6223]	0.0545	0.5614	0.6061	0.5	0.625	0.48
Zscore_PCA_Relief_14_AE	0.5723	[0.4603-0.6838]	0.0557	0.614	0.7273	0.4583	0.6486	0.55
Zscore_PCA_Relief_14_RF	0.9223	[0.8677-0.9648]	0.0244	0.8596	0.9697	0.7083	0.8205	0.9444
Zscore_PCA_Relief_14_LR	0.4861	[0.3836-0.5956]	0.0532	0.5439	0.6212	0.4375	0.6029	0.4565
Zscore_PCA_Relief_14_LRLasso	0.511	[0.4088-0.6161]	0.0544	0.4737	0.1364	0.9375	0.75	0.4412
Zscore_PCA_Relief_14_AB	0.7967	[0.7005-0.8912]	0.0497	0.8509	0.8939	0.7917	0.8551	0.8444
Zscore_PCA_Relief_14_DT	0.8381	[0.7642-0.9039]	0.036	0.8421	0.8636	0.8125	0.8636	0.8125
Zscore_PCA_Relief_14_GP	0.9145	[0.8550-0.9571]	0.0259	0.8333	0.7727	0.9167	0.9273	0.7458
Zscore_PCA_Relief_14_NB	0.4826	[0.3813-0.5940]	0.0538	0.5351	0.3788	0.75	0.6757	0.4675
Zscore_PCA_Relief_15_SVM	0.4754	[0.3716-0.5820]	0.053	0.5439	0.6061	0.4583	0.6061	0.4583
Zscore_PCA_Relief_15_LDA	0.5243	[0.4135-0.6308]	0.055	0.5789	0.6212	0.5208	0.6406	0.5
Zscore_PCA_Relief_15_AE	0.5843	[0.4766-0.6941]	0.0547	0.614	0.803	0.3542	0.631	0.5667
Zscore_PCA_Relief_15_RF	0.9244	[0.8719-0.9660]	0.0241	0.8333	0.7727	0.9167	0.9273	0.7458
Zscore_PCA_Relief_15_LR	0.4874	[0.3816-0.5960]	0.0537	0.5702	0.6212	0.5	0.6308	0.4898
Zscore_PCA_Relief_15_LRLasso	0.5082	[0.4003-0.6229]	0.0547	0.5351	0.5	0.5833	0.6226	0.459
Zscore_PCA_Relief_15_AB	0.8295	[0.7402-0.9164]	0.047	0.8684	0.9242	0.7917	0.8592	0.8837
Zscore_PCA_Relief_15_DT	0.8352	[0.7614-0.9034]	0.036	0.8421	0.8788	0.7917	0.8529	0.8261
Zscore_PCA_Relief_15_GP	0.9205	[0.8642-0.9626]	0.0249	0.8246	0.697	1	1	0.7059
Zscore_PCA_Relief_15_NB	0.5117	[0.4003-0.6228]	0.0543	0.5351	0.3636	0.7708	0.6857	0.4684
Zscore_PCA_Relief_16_SVM	0.5183	[0.4157-0.6261]	0.0532	0.5702	0.5909	0.5417	0.6393	0.4906
Zscore_PCA_Relief_16_LDA	0.5369	[0.4281-0.6425]	0.0543	0.5789	0.6061	0.5417	0.6452	0.5
Zscore_PCA_Relief_16_AE	0.5025	[0.3926-0.6209]	0.0571	0.5965	0.8485	0.25	0.6087	0.5455
Zscore_PCA_Relief_16_RF	0.9164	[0.8612-0.9642]	0.0265	0.8596	0.9242	0.7708	0.8472	0.881
Zscore_PCA_Relief_16_LR	0.5076	[0.4107-0.6148]	0.0529	0.5439	0.5606	0.5208	0.6167	0.463
Zscore_PCA_Relief_16_LRLasso	0.5259	[0.4220-0.6366]	0.0546	0.5702	0.6364	0.4792	0.6269	0.4894
Zscore_PCA_Relief_16_AB	0.8071	[0.7118-0.9047]	0.0496	0.8596	0.9394	0.75	0.8378	0.9
Zscore_PCA_Relief_16_DT	0.8201	[0.7462-0.8955]	0.037	0.8246	0.8485	0.7917	0.8485	0.7917
Zscore_PCA_Relief_16_GP	0.9249	[0.8715-0.9673]	0.0241	0.8158	0.697	0.9792	0.9787	0.7015
Zscore_PCA_Relief_16_NB	0.524	[0.4133-0.6391]	0.054	0.5702	0.5909	0.5417	0.6393	0.4906
Zscore_PCA_Relief_17_SVM	0.4959	[0.3933-0.6063]	0.0542	0.5614	0.5758	0.5417	0.6333	0.4815
Zscore_PCA_Relief_17_LDA	0.5473	[0.4357-0.6520]	0.0555	0.6053	0.7273	0.4375	0.64	0.5385
Zscore_PCA_Relief_17_AE	0.6045	[0.4965-0.7214]	0.0566	0.6228	0.6515	0.5833	0.6825	0.549
Zscore_PCA_Relief_17_RF	0.919	[0.8636-0.9650]	0.0261	0.8596	0.9848	0.6875	0.8125	0.9706
Zscore_PCA_Relief_17_LR	0.5032	[0.3970-0.6106]	0.0541	0.4737	0.1515	0.9167	0.7143	0.44
Zscore_PCA_Relief_17_LRLasso	0.5136	[0.4068-0.6297]	0.0558	0.5351	0.4697	0.625	0.6327	0.4615
Zscore_PCA_Relief_17_AB	0.7951	[0.6950-0.8930]	0.0511	0.8596	0.9091	0.7917	0.8571	0.8636
Zscore_PCA_Relief_17_DT	0.8248	[0.7569-0.8937]	0.0362	0.8333	0.8788	0.7708	0.8406	0.8222
Zscore_PCA_Relief_17_GP	0.9227	[0.8684-0.9650]	0.0248	0.8158	0.697	0.9792	0.9787	0.7015
Zscore_PCA_Relief_17_NB	0.536	[0.4287-0.6472]	0.0535	0.5351	0.3333	0.8125	0.7097	0.4699
Zscore_PCA_Relief_18_SVM	0.5041	[0.4028-0.6129]	0.0537	0.5789	0.5758	0.5833	0.6552	0.5
Zscore_PCA_Relief_18_LDA	0.5085	[0.4011-0.6141]	0.0552	0.5526	0.5303	0.5833	0.6364	0.4746
Zscore_PCA_Relief_18_AE	0.5205	[0.4077-0.6278]	0.0564	0.5526	0.5758	0.5208	0.623	0.4717
Zscore_PCA_Relief_18_RF	0.9298	[0.8811-0.9687]	0.0232	0.8684	0.9545	0.75	0.84	0.9231
Zscore_PCA_Relief_18_LR	0.4871	[0.3832-0.5954]	0.0537	0.4737	0.1515	0.9167	0.7143	0.44
Zscore_PCA_Relief_18_LRLasso	0.4893	[0.3868-0.5976]	0.0549	0.5702	0.6061	0.5208	0.6349	0.4902
Zscore_PCA_Relief_18_AB	0.8018	[0.7095-0.8967]	0.0481	0.8596	0.9242	0.7708	0.8472	0.881
Zscore_PCA_Relief_18_DT	0.8277	[0.7511-0.8977]	0.0371	0.8333	0.8636	0.7917	0.8507	0.8085
Zscore_PCA_Relief_18_GP	0.9249	[0.8694-0.9672]	0.0241	0.8246	0.7121	0.9792	0.9792	0.7121
Zscore_PCA_Relief_18_NB	0.517	[0.4181-0.6214]	0.0534	0.5175	0.3333	0.7708	0.6667	0.4568
Zscore_PCA_Relief_19_SVM	0.4997	[0.4008-0.6022]	0.053	0.5614	0.5758	0.5417	0.6333	0.4815
Zscore_PCA_Relief_19_LDA	0.5095	[0.4004-0.6180]	0.056	0.5526	0.5455	0.5625	0.6316	0.4737
Zscore_PCA_Relief_19_AE	0.4602	[0.3594-0.5722]	0.0535	0.4825	0.2273	0.8333	0.6522	0.4396
Zscore_PCA_Relief_19_RF	0.9351	[0.8883-0.9732]	0.0219	0.8684	0.9545	0.75	0.84	0.9231
Zscore_PCA_Relief_19_LR	0.5054	[0.4044-0.6124]	0.0537	0.5526	0.5606	0.5417	0.6271	0.4727
Zscore_PCA_Relief_19_LRLasso	0.4994	[0.3908-0.6042]	0.0546	0.5877	0.6212	0.5417	0.6508	0.5098
Zscore_PCA_Relief_19_AB	0.8232	[0.7314-0.9074]	0.0451	0.8684	0.9242	0.7917	0.8592	0.8837
Zscore_PCA_Relief_19_DT	0.8144	[0.7368-0.8850]	0.0366	0.8246	0.8788	0.75	0.8286	0.8182
Zscore_PCA_Relief_19_GP	0.935	[0.8870-0.9706]	0.0211	0.8596	0.8333	0.8958	0.9167	0.7963
Zscore_PCA_Relief_19_NB	0.5215	[0.4198-0.6270]	0.0534	0.5263	0.3485	0.7708	0.6765	0.4625
Zscore_PCA_Relief_20_SVM	0.5259	[0.4192-0.6313]	0.0544	0.5877	0.6061	0.5625	0.6557	0.5094
Zscore_PCA_Relief_20_LDA	0.506	[0.3956-0.6164]	0.0562	0.5439	0.4848	0.625	0.64	0.4688
Zscore_PCA_Relief_20_AE	0.5587	[0.4534-0.6715]	0.056	0.5877	0.5455	0.6458	0.6792	0.5082
Zscore_PCA_Relief_20_RF	0.9269	[0.8758-0.9689]	0.0238	0.8596	0.9545	0.7292	0.8289	0.9211
Zscore_PCA_Relief_20_LR	0.5085	[0.3976-0.6166]	0.0544	0.5702	0.6061	0.5208	0.6349	0.4902
Zscore_PCA_Relief_20_LRLasso	0.4972	[0.3865-0.6023]	0.0541	0.5614	0.6364	0.4583	0.6176	0.4783
Zscore_PCA_Relief_20_AB	0.8049	[0.7089-0.8965]	0.0489	0.8509	0.8939	0.7917	0.8551	0.8444
Zscore_PCA_Relief_20_DT	0.8532	[0.7797-0.9155]	0.0338	0.8596	0.8939	0.8125	0.8676	0.8478
Zscore_PCA_Relief_20_GP	0.9347	[0.8868-0.9691]	0.0209	0.8333	0.7121	1	1	0.7164
Zscore_PCA_Relief_20_NB	0.5429	[0.4457-0.6522]	0.0538	0.5439	0.4091	0.7292	0.675	0.473
Zscore_PCC_ANOVA_1_SVM	0.5079	[0.3934-0.6202]	0.0578	0.614	0.7879	0.375	0.6341	0.5625
Zscore_PCC_ANOVA_1_LDA	0.4877	[0.3758-0.5986]	0.0561	0.5965	0.7727	0.3542	0.622	0.5312
Zscore_PCC_ANOVA_1_AE	0.4217	[0.3156-0.5319]	0.0553	0.5789	0.7727	0.3125	0.6071	0.5
Zscore_PCC_ANOVA_1_RF	0.7014	[0.5944-0.8068]	0.0548	0.7544	0.7273	0.7917	0.8276	0.6786
Zscore_PCC_ANOVA_1_LR	0.4937	[0.3849-0.6039]	0.0557	0.5877	0.7879	0.3125	0.6118	0.5172
Zscore_PCC_ANOVA_1_LRLasso	0.4864	[0.3750-0.5980]	0.0561	0.5965	0.7727	0.3542	0.622	0.5312
Zscore_PCC_ANOVA_1_AB	0.7121	[0.6144-0.8117]	0.0506	0.693	0.6667	0.7292	0.7719	0.614
Zscore_PCC_ANOVA_1_DT	0.7595	[0.6773-0.8363]	0.0408	0.7544	0.7273	0.7917	0.8276	0.6786
Zscore_PCC_ANOVA_1_GP	0.5287	[0.4208-0.6494]	0.0578	0.6491	0.7879	0.4583	0.6667	0.6111
Zscore_PCC_ANOVA_1_NB	0.3731	[0.2679-0.4837]	0.0548	0.4649	0.1212	0.9375	0.7273	0.4369
Zscore_PCC_ANOVA_2_SVM	0.5139	[0.3985-0.6256]	0.0571	0.614	0.803	0.3542	0.631	0.5667
Zscore_PCC_ANOVA_2_LDA	0.5294	[0.4195-0.6427]	0.0563	0.6228	0.7879	0.3958	0.642	0.5758
Zscore_PCC_ANOVA_2_AE	0.4261	[0.3236-0.5369]	0.0539	0.4561	0.0606	1	1	0.4364
Zscore_PCC_ANOVA_2_RF	0.7715	[0.6698-0.8649]	0.05	0.7982	0.8333	0.75	0.8209	0.766
Zscore_PCC_ANOVA_2_LR	0.5496	[0.4393-0.6607]	0.0559	0.6316	0.7879	0.4167	0.65	0.5882
Zscore_PCC_ANOVA_2_LRLasso	0.5297	[0.4194-0.6411]	0.0561	0.5965	0.7121	0.4375	0.6351	0.525
Zscore_PCC_ANOVA_2_AB	0.7194	[0.6241-0.8182]	0.0484	0.7281	0.7879	0.6458	0.7536	0.6889
Zscore_PCC_ANOVA_2_DT	0.767	[0.6823-0.8433]	0.0405	0.7632	0.7424	0.7917	0.8305	0.6909
Zscore_PCC_ANOVA_2_GP	0.5347	[0.4198-0.6496]	0.0582	0.6404	0.8485	0.3542	0.6437	0.6296
Zscore_PCC_ANOVA_2_NB	0.3561	[0.2538-0.4715]	0.0542	0.5088	0.1818	0.9583	0.8571	0.46
Zscore_PCC_ANOVA_3_SVM	0.5024	[0.3878-0.6191]	0.0575	0.6316	0.8939	0.2708	0.6277	0.65
Zscore_PCC_ANOVA_3_LDA	0.4852	[0.3737-0.5994]	0.0567	0.5702	0.7879	0.2708	0.5977	0.4815
Zscore_PCC_ANOVA_3_AE	0.5473	[0.4296-0.6669]	0.0619	0.7105	0.9848	0.3333	0.6701	0.9412
Zscore_PCC_ANOVA_3_RF	0.8063	[0.7163-0.8935]	0.0455	0.7895	0.7879	0.7917	0.8387	0.7308
Zscore_PCC_ANOVA_3_LR	0.5022	[0.3917-0.6159]	0.0563	0.4825	0.197	0.875	0.6842	0.4421
Zscore_PCC_ANOVA_3_LRLasso	0.488	[0.3769-0.6019]	0.0565	0.5789	0.8333	0.2292	0.5978	0.5
Zscore_PCC_ANOVA_3_AB	0.6932	[0.5855-0.7958]	0.0517	0.7105	0.697	0.7292	0.7797	0.6364
Zscore_PCC_ANOVA_3_DT	0.7434	[0.6581-0.8287]	0.0425	0.7456	0.7576	0.7292	0.7937	0.6863
Zscore_PCC_ANOVA_3_GP	0.4877	[0.3777-0.6022]	0.0566	0.6053	0.9242	0.1667	0.604	0.6154
Zscore_PCC_ANOVA_3_NB	0.3403	[0.2372-0.4591]	0.0536	0.5263	0.2121	0.9583	0.875	0.4694
Zscore_PCC_ANOVA_4_SVM	0.511	[0.3964-0.6336]	0.0581	0.6404	0.9091	0.2708	0.6316	0.6842
Zscore_PCC_ANOVA_4_LDA	0.4839	[0.3721-0.6004]	0.0568	0.6053	0.8939	0.2083	0.6082	0.5882
Zscore_PCC_ANOVA_4_AE	0.4855	[0.3772-0.6007]	0.0549	0.4912	0.1515	0.9583	0.8333	0.451
Zscore_PCC_ANOVA_4_RF	0.7969	[0.6996-0.8852]	0.0477	0.7982	0.7576	0.8542	0.8772	0.7193
Zscore_PCC_ANOVA_4_LR	0.4975	[0.3821-0.6138]	0.0563	0.4737	0.1667	0.8958	0.6875	0.4388
Zscore_PCC_ANOVA_4_LRLasso	0.4779	[0.3645-0.5940]	0.0564	0.4737	0.1667	0.8958	0.6875	0.4388
Zscore_PCC_ANOVA_4_AB	0.7086	[0.6062-0.8094]	0.0517	0.7368	0.803	0.6458	0.7571	0.7045
Zscore_PCC_ANOVA_4_DT	0.7888	[0.7060-0.8605]	0.0389	0.7982	0.8485	0.7292	0.8116	0.7778
Zscore_PCC_ANOVA_4_GP	0.5035	[0.3925-0.6216]	0.0573	0.6404	0.9697	0.1875	0.6214	0.8182
Zscore_PCC_ANOVA_4_NB	0.3463	[0.2400-0.4673]	0.0555	0.5263	0.2121	0.9583	0.875	0.4694
Zscore_PCC_ANOVA_5_SVM	0.5054	[0.3939-0.6210]	0.0573	0.5965	0.7727	0.3542	0.622	0.5312
Zscore_PCC_ANOVA_5_LDA	0.4511	[0.3371-0.5658]	0.0557	0.5789	0.8939	0.1458	0.59	0.5
Zscore_PCC_ANOVA_5_AE	0.5982	[0.4842-0.7125]	0.0576	0.6228	0.6061	0.6458	0.7018	0.5439
Zscore_PCC_ANOVA_5_RF	0.8387	[0.7509-0.9169]	0.0422	0.8246	0.803	0.8542	0.8833	0.7593
Zscore_PCC_ANOVA_5_LR	0.4754	[0.3646-0.5890]	0.0558	0.4737	0.1667	0.8958	0.6875	0.4388
Zscore_PCC_ANOVA_5_LRLasso	0.47	[0.3570-0.5879]	0.0561	0.4737	0.1515	0.9167	0.7143	0.44
Zscore_PCC_ANOVA_5_AB	0.78	[0.6782-0.8719]	0.0485	0.7982	0.7727	0.8333	0.8644	0.7273
Zscore_PCC_ANOVA_5_DT	0.8258	[0.7500-0.8953]	0.0374	0.8246	0.8182	0.8333	0.871	0.7692
Zscore_PCC_ANOVA_5_GP	0.5325	[0.4239-0.6403]	0.0559	0.6053	0.697	0.4792	0.6479	0.5349
Zscore_PCC_ANOVA_5_NB	0.3371	[0.2311-0.4512]	0.0542	0.5263	0.2273	0.9375	0.8333	0.4688
Zscore_PCC_ANOVA_6_SVM	0.4949	[0.3817-0.6106]	0.0576	0.6404	0.8939	0.2917	0.6344	0.6667
Zscore_PCC_ANOVA_6_LDA	0.4501	[0.3369-0.5609]	0.0556	0.5789	0.7424	0.3542	0.6125	0.5
Zscore_PCC_ANOVA_6_AE	0.5234	[0.4074-0.6393]	0.0577	0.5702	0.5758	0.5625	0.6441	0.4909
Zscore_PCC_ANOVA_6_RF	0.8412	[0.7571-0.9152]	0.0413	0.8246	0.7879	0.875	0.8966	0.75
Zscore_PCC_ANOVA_6_LR	0.4738	[0.3636-0.5827]	0.0555	0.6053	0.9091	0.1875	0.6061	0.6
Zscore_PCC_ANOVA_6_LRLasso	0.4817	[0.3731-0.5950]	0.0559	0.6053	0.9091	0.1875	0.6061	0.6
Zscore_PCC_ANOVA_6_AB	0.7462	[0.6458-0.8463]	0.0516	0.7982	0.803	0.7917	0.8413	0.7451
Zscore_PCC_ANOVA_6_DT	0.8409	[0.7710-0.9092]	0.0348	0.8421	0.8485	0.8333	0.875	0.8
Zscore_PCC_ANOVA_6_GP	0.5281	[0.4135-0.6444]	0.057	0.6228	0.8788	0.2708	0.6237	0.619
Zscore_PCC_ANOVA_6_NB	0.3447	[0.2400-0.4627]	0.0541	0.5351	0.2576	0.9167	0.8095	0.4731
Zscore_PCC_ANOVA_7_SVM	0.4927	[0.3843-0.6167]	0.0576	0.6404	0.9697	0.1875	0.6214	0.8182
Zscore_PCC_ANOVA_7_LDA	0.4634	[0.3542-0.5772]	0.056	0.614	0.9091	0.2083	0.6122	0.625
Zscore_PCC_ANOVA_7_AE	0.5092	[0.3976-0.6181]	0.0562	0.5439	0.2879	0.8958	0.7917	0.4778
Zscore_PCC_ANOVA_7_RF	0.8576	[0.7758-0.9242]	0.0392	0.8509	0.8939	0.7917	0.8551	0.8444
Zscore_PCC_ANOVA_7_LR	0.4694	[0.3617-0.5849]	0.0563	0.6228	0.9394	0.1875	0.6139	0.6923
Zscore_PCC_ANOVA_7_LRLasso	0.4836	[0.3715-0.6020]	0.0564	0.614	0.9091	0.2083	0.6122	0.625
Zscore_PCC_ANOVA_7_AB	0.7992	[0.6977-0.8928]	0.0481	0.8246	0.8333	0.8125	0.8594	0.78
Zscore_PCC_ANOVA_7_DT	0.8201	[0.7419-0.8914]	0.0378	0.8246	0.8485	0.7917	0.8485	0.7917
Zscore_PCC_ANOVA_7_GP	0.5783	[0.4704-0.6907]	0.0564	0.5351	0.2727	0.8958	0.7826	0.4725
Zscore_PCC_ANOVA_7_NB	0.3614	[0.2535-0.4792]	0.0542	0.5351	0.2576	0.9167	0.8095	0.4731
Zscore_PCC_ANOVA_8_SVM	0.5079	[0.4019-0.6232]	0.0567	0.6316	0.8485	0.3333	0.6364	0.6154
Zscore_PCC_ANOVA_8_LDA	0.4624	[0.3550-0.5734]	0.055	0.5965	0.8788	0.2083	0.6042	0.5556
Zscore_PCC_ANOVA_8_AE	0.4403	[0.3341-0.5530]	0.056	0.6228	0.9394	0.1875	0.6139	0.6923
Zscore_PCC_ANOVA_8_RF	0.8628	[0.7813-0.9299]	0.0381	0.8246	0.7879	0.875	0.8966	0.75
Zscore_PCC_ANOVA_8_LR	0.4833	[0.3753-0.5973]	0.0555	0.6053	0.8788	0.2292	0.6105	0.5789
Zscore_PCC_ANOVA_8_LRLasso	0.5025	[0.3896-0.6124]	0.0552	0.6053	0.8788	0.2292	0.6105	0.5789
Zscore_PCC_ANOVA_8_AB	0.7658	[0.6643-0.8660]	0.0516	0.807	0.803	0.8125	0.8548	0.75
Zscore_PCC_ANOVA_8_DT	0.8078	[0.7285-0.8814]	0.0388	0.807	0.803	0.8125	0.8548	0.75
Zscore_PCC_ANOVA_8_GP	0.6162	[0.5094-0.7177]	0.0542	0.5702	0.2879	0.9583	0.9048	0.4946
Zscore_PCC_ANOVA_8_NB	0.3641	[0.2604-0.4827]	0.0538	0.5351	0.2576	0.9167	0.8095	0.4731
Zscore_PCC_ANOVA_9_SVM	0.5224	[0.4199-0.6371]	0.0564	0.6404	0.8485	0.3542	0.6437	0.6296
Zscore_PCC_ANOVA_9_LDA	0.4956	[0.3918-0.6042]	0.0545	0.4825	0.1515	0.9375	0.7692	0.4455
Zscore_PCC_ANOVA_9_AE	0.5874	[0.4733-0.6991]	0.0556	0.5614	0.3636	0.8333	0.75	0.4878
Zscore_PCC_ANOVA_9_RF	0.8562	[0.7749-0.9250]	0.0389	0.8333	0.8788	0.7708	0.8406	0.8222
Zscore_PCC_ANOVA_9_LR	0.5022	[0.3964-0.6069]	0.0546	0.6053	0.8788	0.2292	0.6105	0.5789
Zscore_PCC_ANOVA_9_LRLasso	0.5202	[0.4122-0.6288]	0.0547	0.5088	0.2273	0.8958	0.75	0.4574
Zscore_PCC_ANOVA_9_AB	0.7494	[0.6415-0.8496]	0.0514	0.7895	0.8182	0.75	0.8182	0.75
Zscore_PCC_ANOVA_9_DT	0.7945	[0.7131-0.8685]	0.0386	0.7982	0.8182	0.7708	0.8308	0.7551
Zscore_PCC_ANOVA_9_GP	0.6619	[0.5521-0.7584]	0.0522	0.614	0.4697	0.8125	0.775	0.527
Zscore_PCC_ANOVA_9_NB	0.3818	[0.2784-0.5003]	0.0541	0.5351	0.2576	0.9167	0.8095	0.4731
Zscore_PCC_ANOVA_10_SVM	0.5562	[0.4505-0.6672]	0.0551	0.5965	0.7273	0.4167	0.6316	0.5263
Zscore_PCC_ANOVA_10_LDA	0.5319	[0.4201-0.6421]	0.0543	0.5702	0.6061	0.5208	0.6349	0.4902
Zscore_PCC_ANOVA_10_AE	0.5505	[0.4373-0.6770]	0.0589	0.6491	0.7727	0.4792	0.6711	0.6053
Zscore_PCC_ANOVA_10_RF	0.8636	[0.7819-0.9325]	0.038	0.8333	0.8636	0.7917	0.8507	0.8085
Zscore_PCC_ANOVA_10_LR	0.5278	[0.4201-0.6358]	0.0547	0.5351	0.3939	0.7292	0.6667	0.4667
Zscore_PCC_ANOVA_10_LRLasso	0.5426	[0.4330-0.6516]	0.055	0.5351	0.3182	0.8333	0.7241	0.4706
Zscore_PCC_ANOVA_10_AB	0.761	[0.6525-0.8637]	0.0525	0.8246	0.8636	0.7708	0.8382	0.8043
Zscore_PCC_ANOVA_10_DT	0.8333	[0.7652-0.9015]	0.0354	0.8333	0.8333	0.8333	0.873	0.7843
Zscore_PCC_ANOVA_10_GP	0.7074	[0.6036-0.8059]	0.0502	0.6491	0.4394	0.9375	0.9062	0.5488
Zscore_PCC_ANOVA_10_NB	0.4094	[0.3000-0.5279]	0.0552	0.5351	0.2576	0.9167	0.8095	0.4731
Zscore_PCC_ANOVA_11_SVM	0.5835	[0.4802-0.6963]	0.0553	0.6579	0.7576	0.5208	0.6849	0.6098
Zscore_PCC_ANOVA_11_LDA	0.5568	[0.4497-0.6653]	0.0539	0.5965	0.6212	0.5625	0.6613	0.5192
Zscore_PCC_ANOVA_11_AE	0.6471	[0.5407-0.7563]	0.0548	0.6754	0.8182	0.4792	0.6835	0.6571
Zscore_PCC_ANOVA_11_RF	0.8734	[0.7956-0.9397]	0.0369	0.8596	0.8788	0.8333	0.8788	0.8333
Zscore_PCC_ANOVA_11_LR	0.5455	[0.4429-0.6583]	0.0548	0.5965	0.6515	0.5208	0.6515	0.5208
Zscore_PCC_ANOVA_11_LRLasso	0.5669	[0.4588-0.6752]	0.0548	0.5965	0.6061	0.5833	0.6667	0.5185
Zscore_PCC_ANOVA_11_AB	0.7585	[0.6495-0.8668]	0.0524	0.8158	0.8788	0.7292	0.8169	0.814
Zscore_PCC_ANOVA_11_DT	0.8589	[0.7935-0.9229]	0.0334	0.8596	0.8636	0.8542	0.8906	0.82
Zscore_PCC_ANOVA_11_GP	0.744	[0.6386-0.8364]	0.0481	0.7018	0.5152	0.9583	0.9444	0.5897
Zscore_PCC_ANOVA_11_NB	0.4236	[0.3140-0.5410]	0.0556	0.5351	0.2576	0.9167	0.8095	0.4731
Zscore_PCC_ANOVA_12_SVM	0.6004	[0.4961-0.7098]	0.0548	0.6491	0.7576	0.5	0.6757	0.6
Zscore_PCC_ANOVA_12_LDA	0.5811	[0.4736-0.6891]	0.0537	0.614	0.6212	0.6042	0.6833	0.537
Zscore_PCC_ANOVA_12_AE	0.4927	[0.3837-0.6103]	0.0564	0.5088	0.2273	0.8958	0.75	0.4574
Zscore_PCC_ANOVA_12_RF	0.8737	[0.7949-0.9390]	0.0372	0.8596	0.8333	0.8958	0.9167	0.7963
Zscore_PCC_ANOVA_12_LR	0.5606	[0.4530-0.6731]	0.0543	0.6053	0.6667	0.5208	0.6567	0.5319
Zscore_PCC_ANOVA_12_LRLasso	0.5676	[0.4652-0.6809]	0.0543	0.614	0.6364	0.5833	0.6774	0.5385
Zscore_PCC_ANOVA_12_AB	0.8074	[0.7145-0.8993]	0.0465	0.8421	0.9091	0.75	0.8333	0.8571
Zscore_PCC_ANOVA_12_DT	0.8428	[0.7703-0.9107]	0.0357	0.8509	0.8939	0.7917	0.8551	0.8444
Zscore_PCC_ANOVA_12_GP	0.7579	[0.6572-0.8502]	0.0466	0.7018	0.5152	0.9583	0.9444	0.5897
Zscore_PCC_ANOVA_12_NB	0.4274	[0.3167-0.5475]	0.0557	0.5351	0.2576	0.9167	0.8095	0.4731
Zscore_PCC_ANOVA_13_SVM	0.6433	[0.5425-0.7503]	0.0533	0.6316	0.6061	0.6667	0.7143	0.5517
Zscore_PCC_ANOVA_13_LDA	0.6181	[0.5105-0.7245]	0.0534	0.614	0.5606	0.6875	0.7115	0.5323
Zscore_PCC_ANOVA_13_AE	0.6215	[0.5208-0.7197]	0.0523	0.5965	0.4242	0.8333	0.7778	0.5128
Zscore_PCC_ANOVA_13_RF	0.8819	[0.8041-0.9477]	0.0366	0.8684	0.8485	0.8958	0.918	0.8113
Zscore_PCC_ANOVA_13_LR	0.5691	[0.4636-0.6842]	0.0546	0.5439	0.3636	0.7917	0.7059	0.475
Zscore_PCC_ANOVA_13_LRLasso	0.5859	[0.4789-0.6945]	0.0542	0.5965	0.5909	0.6042	0.6724	0.5179
Zscore_PCC_ANOVA_13_AB	0.7876	[0.6868-0.8807]	0.0489	0.8158	0.8182	0.8125	0.8571	0.7647
Zscore_PCC_ANOVA_13_DT	0.8381	[0.7614-0.9028]	0.0351	0.8421	0.8636	0.8125	0.8636	0.8125
Zscore_PCC_ANOVA_13_GP	0.7775	[0.6835-0.8666]	0.0453	0.7193	0.5606	0.9375	0.925	0.6081
Zscore_PCC_ANOVA_13_NB	0.4331	[0.3206-0.5512]	0.056	0.5351	0.2576	0.9167	0.8095	0.4731
Zscore_PCC_ANOVA_14_SVM	0.6503	[0.5458-0.7564]	0.054	0.693	0.8485	0.4792	0.6914	0.697
Zscore_PCC_ANOVA_14_LDA	0.6376	[0.5311-0.7398]	0.053	0.6316	0.4848	0.8333	0.8	0.5405
Zscore_PCC_ANOVA_14_AE	0.5189	[0.4116-0.6272]	0.0554	0.5439	0.3333	0.8333	0.7333	0.4762
Zscore_PCC_ANOVA_14_RF	0.8687	[0.7870-0.9369]	0.0379	0.8509	0.8182	0.8958	0.9153	0.7818
Zscore_PCC_ANOVA_14_LR	0.5789	[0.4722-0.6858]	0.0546	0.5614	0.3939	0.7917	0.7222	0.4872
Zscore_PCC_ANOVA_14_LRLasso	0.5934	[0.4821-0.7043]	0.0544	0.5614	0.3939	0.7917	0.7222	0.4872
Zscore_PCC_ANOVA_14_AB	0.7951	[0.6986-0.8870]	0.0484	0.8333	0.8939	0.75	0.831	0.8372
Zscore_PCC_ANOVA_14_DT	0.8333	[0.7591-0.8998]	0.0354	0.8333	0.8333	0.8333	0.873	0.7843
Zscore_PCC_ANOVA_14_GP	0.7879	[0.6953-0.8761]	0.0449	0.7807	0.803	0.75	0.8154	0.7347
Zscore_PCC_ANOVA_14_NB	0.446	[0.3300-0.5656]	0.0562	0.5526	0.3182	0.875	0.7778	0.4828
Zscore_PCC_ANOVA_15_SVM	0.6981	[0.5958-0.7978]	0.0514	0.6667	0.5758	0.7917	0.7917	0.5758
Zscore_PCC_ANOVA_15_LDA	0.6714	[0.5694-0.7681]	0.0517	0.6579	0.5909	0.75	0.7647	0.5714
Zscore_PCC_ANOVA_15_AE	0.4886	[0.3812-0.6032]	0.0556	0.6228	1	0.1042	0.6055	1
Zscore_PCC_ANOVA_15_RF	0.8736	[0.7963-0.9378]	0.0369	0.8596	0.8636	0.8542	0.8906	0.82
Zscore_PCC_ANOVA_15_LR	0.5896	[0.4777-0.6987]	0.0545	0.6053	0.6818	0.5	0.6522	0.5333
Zscore_PCC_ANOVA_15_LRLasso	0.5975	[0.4857-0.7070]	0.0542	0.6228	0.697	0.5208	0.6667	0.5556
Zscore_PCC_ANOVA_15_AB	0.7999	[0.7034-0.8889]	0.0475	0.8333	0.8636	0.7917	0.8507	0.8085
Zscore_PCC_ANOVA_15_DT	0.8333	[0.7591-0.9015]	0.0359	0.8333	0.8333	0.8333	0.873	0.7843
Zscore_PCC_ANOVA_15_GP	0.8169	[0.7342-0.8972]	0.041	0.7807	0.803	0.75	0.8154	0.7347
Zscore_PCC_ANOVA_15_NB	0.4467	[0.3304-0.5660]	0.0561	0.5526	0.3182	0.875	0.7778	0.4828
Zscore_PCC_ANOVA_16_SVM	0.6853	[0.5837-0.7860]	0.0518	0.6754	0.6667	0.6875	0.7458	0.6
Zscore_PCC_ANOVA_16_LDA	0.6616	[0.5521-0.7612]	0.0527	0.6579	0.5	0.875	0.8462	0.56
Zscore_PCC_ANOVA_16_AE	0.5606	[0.4603-0.6650]	0.0531	0.5175	0.1818	0.9792	0.9231	0.4653
Zscore_PCC_ANOVA_16_RF	0.8737	[0.7980-0.9390]	0.0371	0.8684	0.8636	0.875	0.9048	0.8235
Zscore_PCC_ANOVA_16_LR	0.5887	[0.4774-0.6961]	0.0544	0.5614	0.3788	0.8125	0.7353	0.4875
Zscore_PCC_ANOVA_16_LRLasso	0.5985	[0.4922-0.7073]	0.0539	0.614	0.697	0.5	0.6571	0.5455
Zscore_PCC_ANOVA_16_AB	0.8327	[0.7466-0.9091]	0.0422	0.8246	0.7727	0.8958	0.9107	0.7414
Zscore_PCC_ANOVA_16_DT	0.8097	[0.7331-0.8812]	0.0379	0.8158	0.8485	0.7708	0.8358	0.7872
Zscore_PCC_ANOVA_16_GP	0.8131	[0.7270-0.8892]	0.0405	0.7544	0.6515	0.8958	0.8958	0.6515
Zscore_PCC_ANOVA_16_NB	0.4473	[0.3322-0.5662]	0.0561	0.5614	0.3333	0.875	0.7857	0.4884
Zscore_PCC_ANOVA_17_SVM	0.6944	[0.5949-0.7940]	0.051	0.6579	0.5455	0.8125	0.8	0.5652
Zscore_PCC_ANOVA_17_LDA	0.6544	[0.5420-0.7533]	0.0527	0.6491	0.5152	0.8333	0.8095	0.5556
Zscore_PCC_ANOVA_17_AE	0.4949	[0.3879-0.6073]	0.0573	0.5702	0.3182	0.9167	0.84	0.4944
Zscore_PCC_ANOVA_17_RF	0.8759	[0.7978-0.9420]	0.0366	0.8684	0.8636	0.875	0.9048	0.8235
Zscore_PCC_ANOVA_17_LR	0.5843	[0.4724-0.6926]	0.0545	0.5614	0.3939	0.7917	0.7222	0.4872
Zscore_PCC_ANOVA_17_LRLasso	0.5906	[0.4821-0.6983]	0.0541	0.5614	0.4091	0.7708	0.7105	0.4868
Zscore_PCC_ANOVA_17_AB	0.7936	[0.7024-0.8877]	0.0477	0.807	0.803	0.8125	0.8548	0.75
Zscore_PCC_ANOVA_17_DT	0.8248	[0.7469-0.8976]	0.037	0.8333	0.8788	0.7708	0.8406	0.8222
Zscore_PCC_ANOVA_17_GP	0.8109	[0.7241-0.8890]	0.0406	0.7368	0.6212	0.8958	0.8913	0.6324
Zscore_PCC_ANOVA_17_NB	0.447	[0.3330-0.5663]	0.0558	0.5526	0.3182	0.875	0.7778	0.4828
Zscore_PCC_ANOVA_18_SVM	0.6711	[0.5630-0.7711]	0.0528	0.6404	0.5606	0.75	0.7551	0.5538
Zscore_PCC_ANOVA_18_LDA	0.631	[0.5206-0.7356]	0.0539	0.6316	0.5	0.8125	0.7857	0.5417
Zscore_PCC_ANOVA_18_AE	0.5849	[0.4754-0.6919]	0.0549	0.6053	0.6212	0.5833	0.6721	0.5283
Zscore_PCC_ANOVA_18_RF	0.8774	[0.7977-0.9433]	0.0372	0.8684	0.8636	0.875	0.9048	0.8235
Zscore_PCC_ANOVA_18_LR	0.571	[0.4570-0.6841]	0.055	0.5614	0.3939	0.7917	0.7222	0.4872
Zscore_PCC_ANOVA_18_LRLasso	0.5909	[0.4789-0.6983]	0.0542	0.5702	0.4091	0.7917	0.7297	0.4935
Zscore_PCC_ANOVA_18_AB	0.7708	[0.6796-0.8722]	0.0503	0.807	0.8485	0.75	0.8235	0.7826
Zscore_PCC_ANOVA_18_DT	0.8144	[0.7362-0.8876]	0.0379	0.8246	0.8788	0.75	0.8286	0.8182
Zscore_PCC_ANOVA_18_GP	0.8302	[0.7478-0.9036]	0.0388	0.7632	0.6515	0.9167	0.9149	0.6567
Zscore_PCC_ANOVA_18_NB	0.4504	[0.3334-0.5660]	0.0558	0.5526	0.3182	0.875	0.7778	0.4828
Zscore_PCC_ANOVA_19_SVM	0.6894	[0.5841-0.7860]	0.0518	0.6754	0.6667	0.6875	0.7458	0.6
Zscore_PCC_ANOVA_19_LDA	0.642	[0.5309-0.7447]	0.0537	0.6667	0.5455	0.8333	0.8182	0.5714
Zscore_PCC_ANOVA_19_AE	0.5069	[0.4019-0.6204]	0.0555	0.5526	0.5	0.625	0.6471	0.4762
Zscore_PCC_ANOVA_19_RF	0.8906	[0.8199-0.9527]	0.035	0.8684	0.8788	0.8542	0.8923	0.8367
Zscore_PCC_ANOVA_19_LR	0.5922	[0.4831-0.7017]	0.0543	0.5789	0.5	0.6875	0.6875	0.5
Zscore_PCC_ANOVA_19_LRLasso	0.6083	[0.4953-0.7145]	0.0537	0.5789	0.4091	0.8125	0.75	0.5
Zscore_PCC_ANOVA_19_AB	0.8059	[0.7150-0.8945]	0.0468	0.8246	0.8485	0.7917	0.8485	0.7917
Zscore_PCC_ANOVA_19_DT	0.8097	[0.7319-0.8809]	0.0376	0.8158	0.8485	0.7708	0.8358	0.7872
Zscore_PCC_ANOVA_19_GP	0.8456	[0.7685-0.9143]	0.0377	0.7807	0.6818	0.9167	0.9184	0.6769
Zscore_PCC_ANOVA_19_NB	0.4514	[0.3390-0.5691]	0.0558	0.5526	0.3182	0.875	0.7778	0.4828
Zscore_PCC_ANOVA_20_SVM	0.7057	[0.6053-0.8015]	0.0517	0.6842	0.6212	0.7708	0.7885	0.5968
Zscore_PCC_ANOVA_20_LDA	0.6588	[0.5513-0.7554]	0.053	0.6491	0.5909	0.7292	0.75	0.5645
Zscore_PCC_ANOVA_20_AE	0.4293	[0.3194-0.5433]	0.0572	0.4474	0.0455	1	1	0.4324
Zscore_PCC_ANOVA_20_RF	0.8821	[0.8063-0.9432]	0.0356	0.8684	0.8788	0.8542	0.8923	0.8367
Zscore_PCC_ANOVA_20_LR	0.6127	[0.5022-0.7212]	0.0533	0.5789	0.4091	0.8125	0.75	0.5
Zscore_PCC_ANOVA_20_LRLasso	0.6294	[0.5218-0.7341]	0.053	0.6228	0.5606	0.7083	0.7255	0.5397
Zscore_PCC_ANOVA_20_AB	0.7872	[0.6913-0.8828]	0.0492	0.8333	0.8788	0.7708	0.8406	0.8222
Zscore_PCC_ANOVA_20_DT	0.8116	[0.7362-0.8812]	0.0372	0.8246	0.8939	0.7292	0.8194	0.8333
Zscore_PCC_ANOVA_20_GP	0.8611	[0.7863-0.9242]	0.0353	0.7982	0.7273	0.8958	0.9057	0.7049
Zscore_PCC_ANOVA_20_NB	0.4552	[0.3434-0.5713]	0.0555	0.5526	0.3182	0.875	0.7778	0.4828
Zscore_PCC_KW_1_SVM	0.596	[0.4894-0.7072]	0.0556	0.6491	0.8636	0.3542	0.6477	0.6538
Zscore_PCC_KW_2_SVM	0.5515	[0.4320-0.6685]	0.0575	0.6491	1	0.1667	0.6226	1
Zscore_PCC_KW_3_SVM	0.5442	[0.4244-0.6628]	0.0595	0.6842	0.9545	0.3125	0.6562	0.8333
Zscore_PCC_KW_4_SVM	0.5455	[0.4311-0.6620]	0.0594	0.6842	0.9394	0.3333	0.6596	0.8
Zscore_PCC_KW_5_SVM	0.5357	[0.4213-0.6563]	0.059	0.6404	0.8182	0.3958	0.6506	0.6129
Zscore_PCC_KW_6_SVM	0.5211	[0.4044-0.6347]	0.0578	0.6404	0.9091	0.2708	0.6316	0.6842
Zscore_PCC_KW_7_SVM	0.5453	[0.4311-0.6565]	0.0564	0.6404	0.8788	0.3125	0.6374	0.6522
Zscore_PCC_KW_8_SVM	0.5571	[0.4459-0.6669]	0.0553	0.6491	0.9242	0.2708	0.6354	0.7222
Zscore_PCC_KW_9_SVM	0.6065	[0.4949-0.7153]	0.0557	0.6754	0.9242	0.3333	0.6559	0.7619
Zscore_PCC_KW_10_SVM	0.6379	[0.5278-0.7417]	0.0544	0.7018	0.8788	0.4583	0.6905	0.7333
Zscore_PCC_KW_11_SVM	0.6689	[0.5590-0.7729]	0.0533	0.7193	0.8788	0.5	0.7073	0.75
Zscore_PCC_KW_12_SVM	0.7224	[0.6199-0.8207]	0.0503	0.7281	0.8333	0.5833	0.7333	0.7179
Zscore_PCC_KW_13_SVM	0.7678	[0.6755-0.8573]	0.0456	0.7456	0.803	0.6667	0.7681	0.7111
Zscore_PCC_KW_14_SVM	0.7494	[0.6570-0.8406]	0.0467	0.7193	0.697	0.75	0.7931	0.6429
Zscore_PCC_KW_15_SVM	0.7273	[0.6260-0.8184]	0.0483	0.7018	0.6667	0.75	0.7857	0.6207
Zscore_PCC_KW_16_SVM	0.7083	[0.5994-0.7978]	0.0494	0.6842	0.7121	0.6458	0.7344	0.62
Zscore_PCC_KW_17_SVM	0.6869	[0.5799-0.7810]	0.0515	0.6842	0.7576	0.5833	0.7143	0.6364
Zscore_PCC_KW_18_SVM	0.679	[0.5700-0.7752]	0.0513	0.6667	0.6212	0.7292	0.7593	0.5833
Zscore_PCC_KW_19_SVM	0.6484	[0.5417-0.7463]	0.0524	0.6491	0.6061	0.7083	0.7407	0.5667
Zscore_PCC_KW_20_SVM	0.6375	[0.5286-0.7393]	0.053	0.6491	0.7273	0.5417	0.6857	0.5909
Zscore_PCC_KW_1_LDA	0.5723	[0.4640-0.6838]	0.0557	0.6316	0.8636	0.3125	0.6333	0.625
Zscore_PCC_KW_1_AE	0.5395	[0.4292-0.6482]	0.0568	0.6404	0.8636	0.3333	0.6404	0.64
Zscore_PCC_KW_1_RF	0.7655	[0.6582-0.8603]	0.0511	0.8421	0.8636	0.8125	0.8636	0.8125
Zscore_PCC_KW_1_LR	0.5758	[0.4681-0.6862]	0.0553	0.6316	0.8636	0.3125	0.6333	0.625
Zscore_PCC_KW_1_LRLasso	0.5698	[0.4614-0.6825]	0.0556	0.6316	0.8788	0.2917	0.6304	0.6364
Zscore_PCC_KW_1_AB	0.7629	[0.6660-0.8518]	0.046	0.7456	0.7121	0.7917	0.8246	0.6667
Zscore_PCC_KW_1_DT	0.8381	[0.7597-0.9052]	0.0362	0.8421	0.8636	0.8125	0.8636	0.8125
Zscore_PCC_KW_1_GP	0.6004	[0.4922-0.7188]	0.0559	0.6842	0.8636	0.4375	0.6786	0.7
Zscore_PCC_KW_1_NB	0.5	[0.3899-0.6156]	0.0567	0.6404	1	0.1458	0.6168	1
Zscore_PCC_KW_2_LDA	0.5524	[0.4409-0.6712]	0.0568	0.6316	0.8939	0.2708	0.6277	0.65
Zscore_PCC_KW_2_AE	0.5013	[0.4019-0.6044]	0.0543	0.5175	0.2273	0.9167	0.7895	0.4632
Zscore_PCC_KW_2_RF	0.8354	[0.7476-0.9114]	0.0421	0.8421	0.8636	0.8125	0.8636	0.8125
Zscore_PCC_KW_2_LR	0.5612	[0.4470-0.6789]	0.0565	0.6316	0.8939	0.2708	0.6277	0.65
Zscore_PCC_KW_2_LRLasso	0.5521	[0.4365-0.6709]	0.0566	0.6316	0.8939	0.2708	0.6277	0.65
Zscore_PCC_KW_2_AB	0.8033	[0.7084-0.8844]	0.0443	0.7895	0.7727	0.8125	0.85	0.7222
Zscore_PCC_KW_2_DT	0.8305	[0.7571-0.8989]	0.0364	0.8333	0.8485	0.8125	0.8615	0.7959
Zscore_PCC_KW_2_GP	0.5076	[0.3985-0.6269]	0.0576	0.6053	0.8788	0.2292	0.6105	0.5789
Zscore_PCC_KW_2_NB	0.4116	[0.3069-0.5271]	0.0557	0.4912	0.1515	0.9583	0.8333	0.451
Zscore_PCC_KW_3_LDA	0.5429	[0.4276-0.6602]	0.0583	0.6579	0.8788	0.3542	0.6517	0.68
Zscore_PCC_KW_3_AE	0.4877	[0.3697-0.6126]	0.0616	0.6842	0.9697	0.2917	0.6531	0.875
Zscore_PCC_KW_3_RF	0.8261	[0.7375-0.9056]	0.0433	0.8421	0.9242	0.7292	0.8243	0.875
Zscore_PCC_KW_3_LR	0.548	[0.4306-0.6642]	0.0577	0.6667	0.9091	0.3333	0.6522	0.7273
Zscore_PCC_KW_3_LRLasso	0.5407	[0.4233-0.6581]	0.0578	0.6579	0.9091	0.3125	0.6452	0.7143
Zscore_PCC_KW_3_AB	0.7674	[0.6688-0.8599]	0.0501	0.8158	0.8788	0.7292	0.8169	0.814
Zscore_PCC_KW_3_DT	0.7689	[0.6844-0.8459]	0.0404	0.7719	0.7879	0.75	0.8125	0.72
Zscore_PCC_KW_3_GP	0.53	[0.4151-0.6466]	0.0578	0.6053	0.8182	0.3125	0.6207	0.5556
Zscore_PCC_KW_3_NB	0.4148	[0.3097-0.5259]	0.0547	0.5	0.197	0.9167	0.7647	0.4536
Zscore_PCC_KW_4_LDA	0.5265	[0.4085-0.6468]	0.0577	0.6404	0.8333	0.375	0.6471	0.6207
Zscore_PCC_KW_4_AE	0.5177	[0.4092-0.6274]	0.0548	0.5351	0.303	0.8542	0.7407	0.4713
Zscore_PCC_KW_4_RF	0.8354	[0.7476-0.9139]	0.0431	0.8421	0.8636	0.8125	0.8636	0.8125
Zscore_PCC_KW_4_LR	0.535	[0.4182-0.6489]	0.0573	0.6579	0.9394	0.2708	0.6392	0.7647
Zscore_PCC_KW_4_LRLasso	0.5372	[0.4210-0.6518]	0.057	0.6579	0.9394	0.2708	0.6392	0.7647
Zscore_PCC_KW_4_AB	0.7759	[0.6812-0.8729]	0.0499	0.7982	0.8636	0.7083	0.8028	0.7907
Zscore_PCC_KW_4_DT	0.7841	[0.7077-0.8584]	0.0393	0.7895	0.8182	0.75	0.8182	0.75
Zscore_PCC_KW_4_GP	0.548	[0.4388-0.6648]	0.0575	0.6228	0.7424	0.4583	0.6533	0.5641
Zscore_PCC_KW_4_NB	0.3993	[0.2916-0.5141]	0.0548	0.5088	0.1818	0.9583	0.8571	0.46
Zscore_PCC_KW_5_LDA	0.5	[0.3868-0.6178]	0.0571	0.614	0.9091	0.2083	0.6122	0.625
Zscore_PCC_KW_5_AE	0.5092	[0.3997-0.6234]	0.0578	0.5877	0.6818	0.4583	0.6338	0.5116
Zscore_PCC_KW_5_RF	0.834	[0.7457-0.9096]	0.0424	0.8421	0.8788	0.7917	0.8529	0.8261
Zscore_PCC_KW_5_LR	0.5243	[0.4138-0.6362]	0.0563	0.5965	0.7727	0.3542	0.622	0.5312
Zscore_PCC_KW_5_LRLasso	0.5155	[0.4049-0.6265]	0.0563	0.5965	0.7424	0.3958	0.6282	0.5278
Zscore_PCC_KW_5_AB	0.7778	[0.6747-0.8750]	0.0505	0.8158	0.8636	0.75	0.8261	0.8
Zscore_PCC_KW_5_DT	0.8381	[0.7669-0.9035]	0.0353	0.8421	0.8636	0.8125	0.8636	0.8125
Zscore_PCC_KW_5_GP	0.5707	[0.4632-0.6858]	0.0552	0.5965	0.5606	0.6458	0.6852	0.5167
Zscore_PCC_KW_5_NB	0.3823	[0.2771-0.5020]	0.0548	0.5175	0.197	0.9583	0.8667	0.4646
Zscore_PCC_KW_6_LDA	0.4817	[0.3672-0.5941]	0.0557	0.4737	0.1364	0.9375	0.75	0.4412
Zscore_PCC_KW_6_AE	0.5126	[0.3990-0.6279]	0.0578	0.5614	0.5909	0.5208	0.629	0.4808
Zscore_PCC_KW_6_RF	0.8384	[0.7556-0.9147]	0.0412	0.8246	0.803	0.8542	0.8833	0.7593
Zscore_PCC_KW_6_LR	0.5148	[0.4028-0.6277]	0.0555	0.5789	0.7121	0.3958	0.6184	0.5
Zscore_PCC_KW_6_LRLasso	0.5073	[0.3993-0.6195]	0.0557	0.5877	0.7727	0.3333	0.6145	0.5161
Zscore_PCC_KW_6_AB	0.7677	[0.6648-0.8631]	0.0506	0.807	0.8333	0.7708	0.8333	0.7708
Zscore_PCC_KW_6_DT	0.7992	[0.7187-0.8679]	0.0388	0.807	0.8485	0.75	0.8235	0.7826
Zscore_PCC_KW_6_GP	0.5881	[0.4808-0.6984]	0.0542	0.6228	0.6061	0.6458	0.7018	0.5439
Zscore_PCC_KW_6_NB	0.3756	[0.2709-0.4929]	0.0543	0.5351	0.2273	0.9583	0.8824	0.4742
Zscore_PCC_KW_7_LDA	0.4867	[0.3784-0.5951]	0.0545	0.4825	0.1212	0.9792	0.8889	0.4476
Zscore_PCC_KW_7_AE	0.5199	[0.4108-0.6269]	0.0548	0.5263	0.2121	0.9583	0.875	0.4694
Zscore_PCC_KW_7_RF	0.8602	[0.7814-0.9277]	0.0378	0.8333	0.8333	0.8333	0.873	0.7843
Zscore_PCC_KW_7_LR	0.5193	[0.4122-0.6240]	0.0542	0.5088	0.2273	0.8958	0.75	0.4574
Zscore_PCC_KW_7_LRLasso	0.5284	[0.4162-0.6379]	0.0546	0.5	0.1818	0.9375	0.8	0.4545
Zscore_PCC_KW_7_AB	0.8078	[0.7177-0.8998]	0.0468	0.8421	0.8788	0.7917	0.8529	0.8261
Zscore_PCC_KW_7_DT	0.7992	[0.7224-0.8769]	0.0389	0.807	0.8485	0.75	0.8235	0.7826
Zscore_PCC_KW_7_GP	0.6095	[0.5045-0.7157]	0.054	0.6316	0.4848	0.8333	0.8	0.5405
Zscore_PCC_KW_7_NB	0.3958	[0.2967-0.5114]	0.0538	0.5263	0.2121	0.9583	0.875	0.4694
Zscore_PCC_KW_8_LDA	0.5391	[0.4243-0.6494]	0.055	0.5351	0.2879	0.875	0.76	0.4719
Zscore_PCC_KW_8_AE	0.4618	[0.3543-0.5809]	0.0574	0.6404	0.8788	0.3125	0.6374	0.6522
Zscore_PCC_KW_8_RF	0.8709	[0.7904-0.9352]	0.0364	0.8421	0.8333	0.8542	0.8871	0.7885
Zscore_PCC_KW_8_LR	0.5622	[0.4563-0.6691]	0.0539	0.5439	0.2879	0.8958	0.7917	0.4778
Zscore_PCC_KW_8_LRLasso	0.5502	[0.4473-0.6583]	0.054	0.5263	0.2424	0.9167	0.8	0.4681
Zscore_PCC_KW_8_AB	0.8217	[0.7208-0.9096]	0.0461	0.8509	0.8636	0.8333	0.8769	0.8163
Zscore_PCC_KW_8_DT	0.804	[0.7277-0.8787]	0.0384	0.8158	0.8788	0.7292	0.8169	0.814
Zscore_PCC_KW_8_GP	0.6575	[0.5552-0.7532]	0.0519	0.6667	0.5758	0.7917	0.7917	0.5758
Zscore_PCC_KW_8_NB	0.4028	[0.3004-0.5160]	0.0538	0.5263	0.2424	0.9167	0.8	0.4681
Zscore_PCC_KW_9_LDA	0.5723	[0.4584-0.6864]	0.0562	0.6228	0.7121	0.5	0.662	0.5581
Zscore_PCC_KW_9_AE	0.4583	[0.3446-0.5785]	0.0593	0.614	0.8939	0.2292	0.6146	0.6111
Zscore_PCC_KW_9_RF	0.8729	[0.7945-0.9382]	0.0366	0.8421	0.8333	0.8542	0.8871	0.7885
Zscore_PCC_KW_9_LR	0.5881	[0.4747-0.6971]	0.0549	0.6316	0.7424	0.4792	0.6622	0.575
Zscore_PCC_KW_9_LRLasso	0.5862	[0.4730-0.6976]	0.055	0.6228	0.7273	0.4792	0.6575	0.561
Zscore_PCC_KW_9_AB	0.8333	[0.7373-0.9200]	0.0456	0.8596	0.8939	0.8125	0.8676	0.8478
Zscore_PCC_KW_9_DT	0.804	[0.7287-0.8750]	0.038	0.8158	0.8788	0.7292	0.8169	0.814
Zscore_PCC_KW_9_GP	0.7257	[0.6339-0.8171]	0.049	0.7105	0.7727	0.625	0.7391	0.6667
Zscore_PCC_KW_9_NB	0.4302	[0.3214-0.5433]	0.0558	0.5439	0.2576	0.9375	0.85	0.4787
Zscore_PCC_KW_10_LDA	0.6206	[0.5095-0.7244]	0.0548	0.6316	0.7424	0.4792	0.6622	0.575
Zscore_PCC_KW_10_AE	0.5587	[0.4497-0.6656]	0.0553	0.614	0.7273	0.4583	0.6486	0.55
Zscore_PCC_KW_10_RF	0.8711	[0.7979-0.9347]	0.0358	0.8333	0.8182	0.8542	0.8852	0.7736
Zscore_PCC_KW_10_LR	0.6443	[0.5347-0.7423]	0.0531	0.6404	0.6364	0.6458	0.7119	0.5636
Zscore_PCC_KW_10_LRLasso	0.6291	[0.5208-0.7324]	0.0541	0.6404	0.6667	0.6042	0.6984	0.5686
Zscore_PCC_KW_10_AB	0.8068	[0.7118-0.8965]	0.0468	0.8158	0.8333	0.7917	0.8462	0.7755
Zscore_PCC_KW_10_DT	0.7992	[0.7204-0.8690]	0.0384	0.807	0.8485	0.75	0.8235	0.7826
Zscore_PCC_KW_10_GP	0.7617	[0.6641-0.8497]	0.0475	0.7456	0.7576	0.7292	0.7937	0.6863
Zscore_PCC_KW_10_NB	0.4643	[0.3508-0.5819]	0.0565	0.5526	0.2576	0.9583	0.8947	0.4842
Zscore_PCC_KW_11_LDA	0.6591	[0.5547-0.7620]	0.0525	0.6491	0.7727	0.4792	0.6711	0.6053
Zscore_PCC_KW_11_AE	0.4441	[0.3368-0.5521]	0.0561	0.5965	0.9242	0.1458	0.598	0.5833
Zscore_PCC_KW_11_RF	0.8755	[0.7983-0.9399]	0.0369	0.8333	0.803	0.875	0.8983	0.7636
Zscore_PCC_KW_11_LR	0.6641	[0.5602-0.7671]	0.0525	0.6579	0.6667	0.6458	0.7213	0.5849
Zscore_PCC_KW_11_LRLasso	0.6392	[0.5307-0.7465]	0.0542	0.6579	0.6818	0.625	0.7143	0.5882
Zscore_PCC_KW_11_AB	0.8422	[0.7534-0.9187]	0.0419	0.8421	0.8788	0.7917	0.8529	0.8261
Zscore_PCC_KW_11_DT	0.8277	[0.7528-0.8930]	0.0357	0.8333	0.8636	0.7917	0.8507	0.8085
Zscore_PCC_KW_11_GP	0.7547	[0.6580-0.8453]	0.0483	0.7368	0.7273	0.75	0.8	0.6667
Zscore_PCC_KW_11_NB	0.4673	[0.3518-0.5827]	0.0565	0.5526	0.2576	0.9583	0.8947	0.4842
Zscore_PCC_KW_12_LDA	0.6881	[0.5850-0.7890]	0.0517	0.6754	0.7879	0.5208	0.6933	0.641
Zscore_PCC_KW_12_AE	0.5956	[0.4808-0.7133]	0.0589	0.7018	0.9242	0.3958	0.6778	0.7917
Zscore_PCC_KW_12_RF	0.8753	[0.8026-0.9405]	0.0364	0.8421	0.8182	0.875	0.9	0.7778
Zscore_PCC_KW_12_LR	0.6938	[0.5913-0.7957]	0.0509	0.7105	0.8182	0.5625	0.72	0.6923
Zscore_PCC_KW_12_LRLasso	0.6635	[0.5592-0.7671]	0.0526	0.693	0.8333	0.5	0.6962	0.6857
Zscore_PCC_KW_12_AB	0.8419	[0.7553-0.9236]	0.0429	0.8421	0.8485	0.8333	0.875	0.8
Zscore_PCC_KW_12_DT	0.8153	[0.7395-0.8838]	0.0371	0.8158	0.8182	0.8125	0.8571	0.7647
Zscore_PCC_KW_12_GP	0.7626	[0.6656-0.8507]	0.0473	0.7544	0.803	0.6875	0.7794	0.7174
Zscore_PCC_KW_12_NB	0.4711	[0.3576-0.5865]	0.0567	0.5526	0.2727	0.9375	0.8571	0.4839
Zscore_PCC_KW_13_LDA	0.7143	[0.6172-0.8061]	0.0483	0.7105	0.7727	0.625	0.7391	0.6667
Zscore_PCC_KW_13_AE	0.5414	[0.4306-0.6528]	0.057	0.5789	0.5	0.6875	0.6875	0.5
Zscore_PCC_KW_13_RF	0.8764	[0.7991-0.9434]	0.0367	0.8596	0.9242	0.7708	0.8472	0.881
Zscore_PCC_KW_13_LR	0.7282	[0.6273-0.8234]	0.0482	0.7368	0.8182	0.625	0.75	0.7143
Zscore_PCC_KW_13_LRLasso	0.6998	[0.5975-0.7959]	0.0506	0.7281	0.8333	0.5833	0.7333	0.7179
Zscore_PCC_KW_13_AB	0.8381	[0.7506-0.9205]	0.0435	0.8509	0.8788	0.8125	0.8657	0.8298
Zscore_PCC_KW_13_DT	0.8258	[0.7473-0.8936]	0.0355	0.8246	0.8182	0.8333	0.871	0.7692
Zscore_PCC_KW_13_GP	0.7812	[0.6882-0.8673]	0.0449	0.7456	0.7121	0.7917	0.8246	0.6667
Zscore_PCC_KW_13_NB	0.4699	[0.3561-0.5866]	0.0566	0.5526	0.2727	0.9375	0.8571	0.4839
Zscore_PCC_KW_14_LDA	0.685	[0.5828-0.7780]	0.0508	0.6842	0.7121	0.6458	0.7344	0.62
Zscore_PCC_KW_14_AE	0.4533	[0.3496-0.5665]	0.0536	0.4737	0.0909	1	1	0.4444
Zscore_PCC_KW_14_RF	0.8868	[0.8136-0.9482]	0.034	0.8421	0.8485	0.8333	0.875	0.8
Zscore_PCC_KW_14_LR	0.7169	[0.6161-0.8088]	0.0493	0.7281	0.8333	0.5833	0.7333	0.7179
Zscore_PCC_KW_14_LRLasso	0.6903	[0.5857-0.7902]	0.0512	0.6842	0.7121	0.6458	0.7344	0.62
Zscore_PCC_KW_14_AB	0.8447	[0.7636-0.9224]	0.041	0.8421	0.8939	0.7708	0.8429	0.8409
Zscore_PCC_KW_14_DT	0.8333	[0.7621-0.8977]	0.0349	0.8333	0.8333	0.8333	0.873	0.7843
Zscore_PCC_KW_14_GP	0.7891	[0.6995-0.8722]	0.044	0.7456	0.6667	0.8542	0.8627	0.6508
Zscore_PCC_KW_14_NB	0.4683	[0.3555-0.5829]	0.0566	0.5526	0.2727	0.9375	0.8571	0.4839
Zscore_PCC_KW_15_LDA	0.6761	[0.5687-0.7717]	0.051	0.693	0.7273	0.6458	0.7385	0.6327
Zscore_PCC_KW_15_AE	0.4766	[0.3642-0.5881]	0.0579	0.6053	0.8788	0.2292	0.6105	0.5789
Zscore_PCC_KW_15_RF	0.8788	[0.8006-0.9438]	0.0365	0.8509	0.8485	0.8542	0.8889	0.8039
Zscore_PCC_KW_15_LR	0.6919	[0.5860-0.7866]	0.0511	0.7018	0.7879	0.5833	0.7222	0.6667
Zscore_PCC_KW_15_LRLasso	0.6793	[0.5728-0.7761]	0.0514	0.6754	0.7273	0.6042	0.7164	0.617
Zscore_PCC_KW_15_AB	0.8018	[0.7040-0.8985]	0.0479	0.8158	0.8788	0.7292	0.8169	0.814
Zscore_PCC_KW_15_DT	0.8153	[0.7380-0.8829]	0.0365	0.8158	0.8182	0.8125	0.8571	0.7647
Zscore_PCC_KW_15_GP	0.7951	[0.7040-0.8764]	0.0431	0.7544	0.6667	0.875	0.88	0.6562
Zscore_PCC_KW_15_NB	0.4697	[0.3577-0.5845]	0.0567	0.5526	0.2727	0.9375	0.8571	0.4839
Zscore_PCC_KW_16_LDA	0.6506	[0.5440-0.7506]	0.0522	0.6316	0.4697	0.8542	0.8158	0.5395
Zscore_PCC_KW_16_AE	0.5802	[0.4722-0.6882]	0.0537	0.6053	0.6364	0.5625	0.6667	0.5294
Zscore_PCC_KW_16_RF	0.8766	[0.7991-0.9430]	0.0364	0.8509	0.8485	0.8542	0.8889	0.8039
Zscore_PCC_KW_16_LR	0.6749	[0.5683-0.7728]	0.0519	0.6842	0.7879	0.5417	0.7027	0.65
Zscore_PCC_KW_16_LRLasso	0.6629	[0.5554-0.7589]	0.0523	0.6579	0.6667	0.6458	0.7213	0.5849
Zscore_PCC_KW_16_AB	0.8283	[0.7371-0.9172]	0.0445	0.807	0.803	0.8125	0.8548	0.75
Zscore_PCC_KW_16_DT	0.8229	[0.7509-0.8917]	0.0361	0.8246	0.8333	0.8125	0.8594	0.78
Zscore_PCC_KW_16_GP	0.7958	[0.7074-0.8753]	0.0426	0.7368	0.6061	0.9167	0.9091	0.6286
Zscore_PCC_KW_16_NB	0.4782	[0.3675-0.5962]	0.0569	0.5526	0.2727	0.9375	0.8571	0.4839
Zscore_PCC_KW_17_LDA	0.6354	[0.5300-0.7329]	0.0529	0.5965	0.4545	0.7917	0.75	0.5135
Zscore_PCC_KW_17_AE	0.5344	[0.4342-0.6494]	0.0544	0.5526	0.3636	0.8125	0.7273	0.4815
Zscore_PCC_KW_17_RF	0.8742	[0.7944-0.9399]	0.0369	0.8421	0.8485	0.8333	0.875	0.8
Zscore_PCC_KW_17_LR	0.6682	[0.5627-0.7649]	0.0518	0.6667	0.7879	0.5	0.6842	0.6316
Zscore_PCC_KW_17_LRLasso	0.6597	[0.5524-0.7581]	0.0522	0.6667	0.7576	0.5417	0.6944	0.619
Zscore_PCC_KW_17_AB	0.8157	[0.7260-0.9079]	0.046	0.8421	0.9091	0.75	0.8333	0.8571
Zscore_PCC_KW_17_DT	0.8277	[0.7559-0.8966]	0.0358	0.8333	0.8636	0.7917	0.8507	0.8085
Zscore_PCC_KW_17_GP	0.8052	[0.7185-0.8815]	0.0419	0.7544	0.6364	0.9167	0.913	0.6471
Zscore_PCC_KW_17_NB	0.4785	[0.3645-0.5960]	0.0568	0.5614	0.3333	0.875	0.7857	0.4884
Zscore_PCC_KW_18_LDA	0.6206	[0.5117-0.7185]	0.0537	0.614	0.5152	0.75	0.7391	0.5294
Zscore_PCC_KW_18_AE	0.6282	[0.5268-0.7350]	0.0527	0.6579	0.6818	0.625	0.7143	0.5882
Zscore_PCC_KW_18_RF	0.8832	[0.8113-0.9451]	0.0345	0.8509	0.8636	0.8333	0.8769	0.8163
Zscore_PCC_KW_18_LR	0.6588	[0.5472-0.7546]	0.052	0.6579	0.7879	0.4792	0.6753	0.6216
Zscore_PCC_KW_18_LRLasso	0.6531	[0.5424-0.7522]	0.0525	0.6842	0.8182	0.5	0.6923	0.6667
Zscore_PCC_KW_18_AB	0.8081	[0.7162-0.8945]	0.0464	0.8246	0.803	0.8542	0.8833	0.7593
Zscore_PCC_KW_18_DT	0.8201	[0.7496-0.8907]	0.0365	0.8246	0.8485	0.7917	0.8485	0.7917
Zscore_PCC_KW_18_GP	0.8059	[0.7186-0.8854]	0.042	0.7632	0.6818	0.875	0.8824	0.6667
Zscore_PCC_KW_18_NB	0.4789	[0.3645-0.5954]	0.057	0.5614	0.3333	0.875	0.7857	0.4884
Zscore_PCC_KW_19_LDA	0.6076	[0.5002-0.7103]	0.0543	0.5877	0.4848	0.7292	0.7111	0.5072
Zscore_PCC_KW_19_AE	0.5114	[0.4085-0.6311]	0.0554	0.5526	0.3788	0.7917	0.7143	0.481
Zscore_PCC_KW_19_RF	0.8783	[0.8026-0.9429]	0.036	0.8421	0.8333	0.8542	0.8871	0.7885
Zscore_PCC_KW_19_LR	0.6436	[0.5326-0.7410]	0.0523	0.6053	0.4697	0.7917	0.7561	0.5205
Zscore_PCC_KW_19_LRLasso	0.6446	[0.5343-0.7439]	0.0526	0.6667	0.7879	0.5	0.6842	0.6316
Zscore_PCC_KW_19_AB	0.7961	[0.6989-0.8964]	0.0496	0.8596	0.8939	0.8125	0.8676	0.8478
Zscore_PCC_KW_19_DT	0.8409	[0.7644-0.9034]	0.0348	0.8421	0.8485	0.8333	0.875	0.8
Zscore_PCC_KW_19_GP	0.8071	[0.7170-0.8866]	0.0423	0.7456	0.5758	0.9792	0.9744	0.6267
Zscore_PCC_KW_19_NB	0.4899	[0.3725-0.6097]	0.0574	0.5526	0.2727	0.9375	0.8571	0.4839
Zscore_PCC_KW_20_LDA	0.6285	[0.5232-0.7265]	0.0541	0.6491	0.7727	0.4792	0.6711	0.6053
Zscore_PCC_KW_20_AE	0.5663	[0.4555-0.6854]	0.0597	0.6579	0.9242	0.2917	0.6421	0.7368
Zscore_PCC_KW_20_RF	0.8812	[0.8059-0.9429]	0.0352	0.8684	0.8788	0.8542	0.8923	0.8367
Zscore_PCC_KW_20_LR	0.625	[0.5152-0.7320]	0.0536	0.5965	0.4697	0.7708	0.7381	0.5139
Zscore_PCC_KW_20_LRLasso	0.6345	[0.5223-0.7425]	0.0537	0.6754	0.8485	0.4375	0.6747	0.6774
Zscore_PCC_KW_20_AB	0.7648	[0.6600-0.8696]	0.0521	0.8246	0.8636	0.7708	0.8382	0.8043
Zscore_PCC_KW_20_DT	0.8021	[0.7249-0.8758]	0.038	0.807	0.8333	0.7708	0.8333	0.7708
Zscore_PCC_KW_20_GP	0.8191	[0.7316-0.8952]	0.0414	0.7807	0.6818	0.9167	0.9184	0.6769
Zscore_PCC_KW_20_NB	0.488	[0.3692-0.6068]	0.0572	0.5526	0.2727	0.9375	0.8571	0.4839
Zscore_PCC_RFE_1_SVM	0.6073	[0.4831-0.7197]	0.059	0.7018	0.9091	0.4167	0.6818	0.7692
Zscore_PCC_RFE_1_LDA	0.5821	[0.4575-0.6954]	0.0598	0.6842	0.9091	0.375	0.6667	0.75
Zscore_PCC_RFE_1_AE	0.5275	[0.4110-0.6416]	0.0581	0.6053	0.7879	0.3542	0.6265	0.5484
Zscore_PCC_RFE_1_RF	0.7557	[0.6461-0.8540]	0.0528	0.8246	0.8485	0.7917	0.8485	0.7917
Zscore_PCC_RFE_1_LR	0.5732	[0.4458-0.6870]	0.06	0.6754	0.9091	0.3542	0.6593	0.7391
Zscore_PCC_RFE_1_LRLasso	0.5814	[0.4602-0.6968]	0.0598	0.6842	0.9091	0.375	0.6667	0.75
Zscore_PCC_RFE_1_AB	0.6926	[0.5881-0.7910]	0.0528	0.7281	0.8636	0.5417	0.7215	0.7429
Zscore_PCC_RFE_1_DT	0.8125	[0.7350-0.8800]	0.0379	0.8158	0.8333	0.7917	0.8462	0.7755
Zscore_PCC_RFE_1_GP	0.5795	[0.4610-0.6942]	0.0588	0.6579	0.803	0.4583	0.6709	0.6286
Zscore_PCC_RFE_1_NB	0.5006	[0.3856-0.6084]	0.0574	0.5965	0.8333	0.2708	0.6111	0.5417
Zscore_PCC_RFE_2_SVM	0.524	[0.4149-0.6304]	0.0566	0.614	0.8485	0.2917	0.6222	0.5833
Zscore_PCC_RFE_2_LDA	0.5284	[0.4209-0.6375]	0.0563	0.5088	0.1818	0.9583	0.8571	0.46
Zscore_PCC_RFE_2_AE	0.477	[0.3730-0.5872]	0.0555	0.6228	0.9242	0.2083	0.6162	0.6667
Zscore_PCC_RFE_2_RF	0.8316	[0.7363-0.9131]	0.0458	0.8509	0.9091	0.7708	0.8451	0.8605
Zscore_PCC_RFE_2_LR	0.5354	[0.4288-0.6439]	0.0559	0.5175	0.197	0.9583	0.8667	0.4646
Zscore_PCC_RFE_2_LRLasso	0.5278	[0.4222-0.6375]	0.0561	0.5175	0.197	0.9583	0.8667	0.4646
Zscore_PCC_RFE_2_AB	0.6824	[0.5704-0.7810]	0.0533	0.7018	0.6364	0.7917	0.8077	0.6129
Zscore_PCC_RFE_2_DT	0.8144	[0.7390-0.8828]	0.0376	0.8246	0.8788	0.75	0.8286	0.8182
Zscore_PCC_RFE_2_GP	0.5729	[0.4622-0.6805]	0.0536	0.5526	0.3939	0.7708	0.7027	0.4805
Zscore_PCC_RFE_2_NB	0.4978	[0.3943-0.6074]	0.0549	0.5526	0.2879	0.9167	0.8261	0.4835
Zscore_PCC_RFE_3_SVM	0.4991	[0.3950-0.6053]	0.0539	0.5	0.197	0.9167	0.7647	0.4536
Zscore_PCC_RFE_3_LDA	0.489	[0.3871-0.5970]	0.0542	0.4912	0.1818	0.9167	0.75	0.449
Zscore_PCC_RFE_3_AE	0.5533	[0.4403-0.6581]	0.0571	0.5439	0.3182	0.8542	0.75	0.4767
Zscore_PCC_RFE_3_RF	0.8158	[0.7185-0.9011]	0.0459	0.8333	0.9242	0.7083	0.8133	0.8718
Zscore_PCC_RFE_3_LR	0.5041	[0.4025-0.6140]	0.0538	0.5351	0.3788	0.75	0.6757	0.4675
Zscore_PCC_RFE_3_LRLasso	0.4984	[0.3950-0.6075]	0.0543	0.5351	0.3636	0.7708	0.6857	0.4684
Zscore_PCC_RFE_3_AB	0.6963	[0.5885-0.7965]	0.0536	0.7456	0.803	0.6667	0.7681	0.7111
Zscore_PCC_RFE_3_DT	0.8381	[0.7636-0.9031]	0.036	0.8421	0.8636	0.8125	0.8636	0.8125
Zscore_PCC_RFE_3_GP	0.602	[0.4976-0.7066]	0.0534	0.6053	0.6061	0.6042	0.678	0.5273
Zscore_PCC_RFE_3_NB	0.4407	[0.3379-0.5508]	0.0555	0.5263	0.2121	0.9583	0.875	0.4694
Zscore_PCC_RFE_4_SVM	0.5354	[0.4317-0.6467]	0.0543	0.6053	0.7879	0.3542	0.6265	0.5484
Zscore_PCC_RFE_4_LDA	0.5253	[0.4205-0.6361]	0.0543	0.5877	0.7879	0.3125	0.6118	0.5172
Zscore_PCC_RFE_4_AE	0.5271	[0.4262-0.6328]	0.0536	0.5088	0.2273	0.8958	0.75	0.4574
Zscore_PCC_RFE_4_RF	0.8352	[0.7466-0.9074]	0.0413	0.8333	0.8939	0.75	0.831	0.8372
Zscore_PCC_RFE_4_LR	0.5407	[0.4406-0.6514]	0.0541	0.5351	0.2879	0.875	0.76	0.4719
Zscore_PCC_RFE_4_LRLasso	0.5366	[0.4340-0.6490]	0.0542	0.5351	0.2879	0.875	0.76	0.4719
Zscore_PCC_RFE_4_AB	0.7478	[0.6402-0.8446]	0.0499	0.7807	0.8333	0.7083	0.7971	0.7556
Zscore_PCC_RFE_4_DT	0.8021	[0.7285-0.8741]	0.0379	0.807	0.8333	0.7708	0.8333	0.7708
Zscore_PCC_RFE_4_GP	0.649	[0.5532-0.7510]	0.0523	0.6491	0.7727	0.4792	0.6711	0.6053
Zscore_PCC_RFE_4_NB	0.4643	[0.3673-0.5778]	0.0545	0.5088	0.1667	0.9792	0.9167	0.4608
Zscore_PCC_RFE_5_SVM	0.53	[0.4287-0.6383]	0.0534	0.5351	0.4545	0.6458	0.6383	0.4627
Zscore_PCC_RFE_5_LDA	0.4972	[0.4009-0.6078]	0.0534	0.5175	0.4091	0.6667	0.6279	0.4507
Zscore_PCC_RFE_5_AE	0.5578	[0.4521-0.6672]	0.055	0.6053	0.7727	0.375	0.6296	0.5455
Zscore_PCC_RFE_5_RF	0.825	[0.7394-0.9026]	0.0419	0.8158	0.8182	0.8125	0.8571	0.7647
Zscore_PCC_RFE_5_LR	0.5211	[0.4231-0.6364]	0.0534	0.5526	0.5	0.625	0.6471	0.4762
Zscore_PCC_RFE_5_LRLasso	0.5155	[0.4167-0.6259]	0.0536	0.5088	0.2576	0.8542	0.7083	0.4556
Zscore_PCC_RFE_5_AB	0.7216	[0.6212-0.8166]	0.0517	0.7632	0.7879	0.7292	0.8	0.7143
Zscore_PCC_RFE_5_DT	0.7869	[0.7083-0.8617]	0.0393	0.7895	0.803	0.7708	0.8281	0.74
Zscore_PCC_RFE_5_GP	0.6692	[0.5669-0.7710]	0.0515	0.6754	0.697	0.6458	0.7302	0.6078
Zscore_PCC_RFE_5_NB	0.4189	[0.3174-0.5368]	0.0535	0.5088	0.1667	0.9792	0.9167	0.4608
Zscore_PCC_RFE_6_SVM	0.5246	[0.4292-0.6389]	0.0539	0.5965	0.8333	0.2708	0.6111	0.5417
Zscore_PCC_RFE_6_LDA	0.5047	[0.4055-0.6216]	0.0535	0.5	0.197	0.9167	0.7647	0.4536
Zscore_PCC_RFE_6_AE	0.6275	[0.5251-0.7239]	0.0522	0.614	0.4848	0.7917	0.7619	0.5278
Zscore_PCC_RFE_6_RF	0.8245	[0.7407-0.9005]	0.0415	0.8158	0.8939	0.7083	0.8082	0.8293
Zscore_PCC_RFE_6_LR	0.5196	[0.4215-0.6374]	0.0537	0.5175	0.303	0.8125	0.6897	0.4588
Zscore_PCC_RFE_6_LRLasso	0.5167	[0.4175-0.6345]	0.0536	0.5	0.2273	0.875	0.7143	0.4516
Zscore_PCC_RFE_6_AB	0.7626	[0.6647-0.8593]	0.0489	0.7807	0.8182	0.7292	0.806	0.7447
Zscore_PCC_RFE_6_DT	0.7765	[0.6985-0.8509]	0.0396	0.7807	0.803	0.75	0.8154	0.7347
Zscore_PCC_RFE_6_GP	0.7055	[0.6063-0.8041]	0.0495	0.6842	0.5909	0.8125	0.8125	0.5909
Zscore_PCC_RFE_6_NB	0.4353	[0.3344-0.5526]	0.0538	0.5	0.1667	0.9583	0.8462	0.4554
Zscore_PCC_RFE_7_SVM	0.5237	[0.4276-0.6335]	0.0528	0.5175	0.3636	0.7292	0.6486	0.4545
Zscore_PCC_RFE_7_LDA	0.5057	[0.4055-0.6145]	0.0539	0.5351	0.2424	0.9375	0.8421	0.4737
Zscore_PCC_RFE_7_AE	0.5789	[0.4847-0.6793]	0.0511	0.5789	0.6212	0.5208	0.6406	0.5
Zscore_PCC_RFE_7_RF	0.8568	[0.7765-0.9276]	0.0378	0.8158	0.8939	0.7083	0.8082	0.8293
Zscore_PCC_RFE_7_LR	0.5218	[0.4217-0.6330]	0.0538	0.5351	0.3636	0.7708	0.6857	0.4684
Zscore_PCC_RFE_7_LRLasso	0.5249	[0.4249-0.6365]	0.0539	0.5439	0.3636	0.7917	0.7059	0.475
Zscore_PCC_RFE_7_AB	0.7648	[0.6616-0.8609]	0.0498	0.8246	0.8333	0.8125	0.8594	0.78
Zscore_PCC_RFE_7_DT	0.8097	[0.7333-0.8765]	0.0373	0.8158	0.8485	0.7708	0.8358	0.7872
Zscore_PCC_RFE_7_GP	0.733	[0.6354-0.8264]	0.0485	0.6842	0.6061	0.7917	0.8	0.5938
Zscore_PCC_RFE_7_NB	0.4444	[0.3409-0.5591]	0.0547	0.5	0.1818	0.9375	0.8	0.4545
Zscore_PCC_RFE_8_SVM	0.5129	[0.4147-0.6263]	0.0536	0.6228	0.9848	0.125	0.6075	0.8571
Zscore_PCC_RFE_8_LDA	0.5249	[0.4243-0.6406]	0.054	0.5175	0.2576	0.875	0.7391	0.4615
Zscore_PCC_RFE_8_AE	0.4893	[0.3839-0.6072]	0.0565	0.6228	0.9848	0.125	0.6075	0.8571
Zscore_PCC_RFE_8_RF	0.8714	[0.7965-0.9377]	0.0359	0.8421	0.9242	0.7292	0.8243	0.875
Zscore_PCC_RFE_8_LR	0.5388	[0.4425-0.6514]	0.0533	0.5351	0.3333	0.8125	0.7097	0.4699
Zscore_PCC_RFE_8_LRLasso	0.5366	[0.4408-0.6480]	0.0534	0.5439	0.3485	0.8125	0.7188	0.4756
Zscore_PCC_RFE_8_AB	0.7705	[0.6776-0.8640]	0.0481	0.807	0.8182	0.7917	0.8438	0.76
Zscore_PCC_RFE_8_DT	0.8097	[0.7317-0.8778]	0.0372	0.8158	0.8485	0.7708	0.8358	0.7872
Zscore_PCC_RFE_8_GP	0.8235	[0.7458-0.8957]	0.0389	0.7807	0.8485	0.6875	0.7887	0.7674
Zscore_PCC_RFE_8_NB	0.4798	[0.3798-0.5922]	0.0542	0.5	0.1818	0.9375	0.8	0.4545
Zscore_PCC_RFE_9_SVM	0.5489	[0.4469-0.6592]	0.0537	0.5965	0.6515	0.5208	0.6515	0.5208
Zscore_PCC_RFE_9_LDA	0.5647	[0.4656-0.6705]	0.0529	0.5702	0.5152	0.6458	0.6667	0.4921
Zscore_PCC_RFE_9_AE	0.4918	[0.3820-0.5906]	0.053	0.5175	0.1818	0.9792	0.9231	0.4653
Zscore_PCC_RFE_9_RF	0.8568	[0.7824-0.9262]	0.0371	0.8246	0.8939	0.7292	0.8194	0.8333
Zscore_PCC_RFE_9_LR	0.5707	[0.4661-0.6816]	0.0532	0.6053	0.6061	0.6042	0.678	0.5273
Zscore_PCC_RFE_9_LRLasso	0.5723	[0.4732-0.6802]	0.0529	0.5789	0.5455	0.625	0.6667	0.5
Zscore_PCC_RFE_9_AB	0.8289	[0.7424-0.9095]	0.0434	0.8596	0.9091	0.7917	0.8571	0.8636
Zscore_PCC_RFE_9_DT	0.7964	[0.7174-0.8673]	0.0381	0.807	0.8636	0.7292	0.8143	0.7955
Zscore_PCC_RFE_9_GP	0.8636	[0.7939-0.9295]	0.035	0.807	0.8636	0.7292	0.8143	0.7955
Zscore_PCC_RFE_9_NB	0.5044	[0.4094-0.6185]	0.0534	0.5439	0.2424	0.9583	0.8889	0.4792
Zscore_PCC_RFE_10_SVM	0.5979	[0.4894-0.7069]	0.0541	0.6667	0.7273	0.5833	0.7059	0.6087
Zscore_PCC_RFE_10_LDA	0.6111	[0.5060-0.7199]	0.0525	0.6579	0.803	0.4583	0.6709	0.6286
Zscore_PCC_RFE_10_AE	0.494	[0.3917-0.6022]	0.053	0.5088	0.2273	0.8958	0.75	0.4574
Zscore_PCC_RFE_10_RF	0.8616	[0.7907-0.9301]	0.0363	0.807	0.7879	0.8333	0.8667	0.7407
Zscore_PCC_RFE_10_LR	0.6089	[0.5055-0.7190]	0.0526	0.6404	0.7121	0.5417	0.6812	0.5778
Zscore_PCC_RFE_10_LRLasso	0.6105	[0.5077-0.7216]	0.0528	0.6491	0.697	0.5833	0.697	0.5833
Zscore_PCC_RFE_10_AB	0.8482	[0.7630-0.9274]	0.0418	0.886	0.9091	0.8542	0.8955	0.8723
Zscore_PCC_RFE_10_DT	0.7992	[0.7242-0.8705]	0.0379	0.807	0.8485	0.75	0.8235	0.7826
Zscore_PCC_RFE_10_GP	0.8819	[0.8176-0.9431]	0.0325	0.8509	0.9242	0.75	0.8356	0.878
Zscore_PCC_RFE_10_NB	0.5167	[0.4185-0.6290]	0.0535	0.5439	0.2424	0.9583	0.8889	0.4792
Zscore_PCC_RFE_11_SVM	0.6067	[0.5069-0.7168]	0.052	0.6491	0.7727	0.4792	0.6711	0.6053
Zscore_PCC_RFE_11_LDA	0.6275	[0.5283-0.7383]	0.0533	0.6754	0.7576	0.5625	0.7042	0.6279
Zscore_PCC_RFE_11_AE	0.5196	[0.4106-0.6284]	0.0558	0.5263	0.3788	0.7292	0.6579	0.4605
Zscore_PCC_RFE_11_RF	0.8688	[0.7976-0.9356]	0.0352	0.8246	0.9091	0.7083	0.8108	0.85
Zscore_PCC_RFE_11_LR	0.6124	[0.5118-0.7232]	0.0531	0.6491	0.7727	0.4792	0.6711	0.6053
Zscore_PCC_RFE_11_LRLasso	0.619	[0.5192-0.7320]	0.0526	0.614	0.5758	0.6667	0.7037	0.5333
Zscore_PCC_RFE_11_AB	0.8494	[0.7664-0.9233]	0.0407	0.8772	0.9091	0.8333	0.8824	0.8696
Zscore_PCC_RFE_11_DT	0.8021	[0.7286-0.8757]	0.0378	0.807	0.8333	0.7708	0.8333	0.7708
Zscore_PCC_RFE_11_GP	0.8876	[0.8242-0.9435]	0.0307	0.8421	0.9242	0.7292	0.8243	0.875
Zscore_PCC_RFE_11_NB	0.5284	[0.4306-0.6421]	0.054	0.5351	0.2424	0.9375	0.8421	0.4737
Zscore_PCC_RFE_12_SVM	0.6468	[0.5440-0.7532]	0.0518	0.6667	0.7424	0.5625	0.7	0.6136
Zscore_PCC_RFE_12_LDA	0.666	[0.5704-0.7689]	0.0521	0.6842	0.7424	0.6042	0.7206	0.6304
Zscore_PCC_RFE_12_AE	0.5884	[0.4795-0.6990]	0.0547	0.5965	0.5152	0.7083	0.7083	0.5152
Zscore_PCC_RFE_12_RF	0.8783	[0.8120-0.9410]	0.034	0.8246	0.8333	0.8125	0.8594	0.78
Zscore_PCC_RFE_12_LR	0.6566	[0.5569-0.7629]	0.0528	0.6754	0.7727	0.5417	0.6986	0.6341
Zscore_PCC_RFE_12_LRLasso	0.6559	[0.5554-0.7612]	0.0519	0.6754	0.7879	0.5208	0.6933	0.641
Zscore_PCC_RFE_12_AB	0.8299	[0.7409-0.9079]	0.043	0.8684	0.9091	0.8125	0.8696	0.8667
Zscore_PCC_RFE_12_DT	0.8125	[0.7368-0.8819]	0.037	0.8158	0.8333	0.7917	0.8462	0.7755
Zscore_PCC_RFE_12_GP	0.8943	[0.8317-0.9490]	0.0301	0.8158	0.7879	0.8542	0.8814	0.7455
Zscore_PCC_RFE_12_NB	0.5445	[0.4474-0.6564]	0.0538	0.5877	0.5455	0.6458	0.6792	0.5082
Zscore_PCC_RFE_13_SVM	0.6746	[0.5718-0.7752]	0.0515	0.6842	0.7576	0.5833	0.7143	0.6364
Zscore_PCC_RFE_13_LDA	0.7001	[0.6010-0.8022]	0.0511	0.693	0.6667	0.7292	0.7719	0.614
Zscore_PCC_RFE_13_AE	0.5461	[0.4465-0.6499]	0.0527	0.5702	0.4697	0.7083	0.6889	0.4928
Zscore_PCC_RFE_13_RF	0.8734	[0.8046-0.9412]	0.0351	0.8333	0.8636	0.7917	0.8507	0.8085
Zscore_PCC_RFE_13_LR	0.6749	[0.5738-0.7785]	0.0519	0.6667	0.6515	0.6875	0.7414	0.5893
Zscore_PCC_RFE_13_LRLasso	0.6686	[0.5682-0.7714]	0.0515	0.6491	0.6212	0.6875	0.7321	0.569
Zscore_PCC_RFE_13_AB	0.81	[0.7155-0.8972]	0.0464	0.8596	0.9091	0.7917	0.8571	0.8636
Zscore_PCC_RFE_13_DT	0.8438	[0.7746-0.9109]	0.0337	0.8421	0.8333	0.8542	0.8871	0.7885
Zscore_PCC_RFE_13_GP	0.904	[0.8447-0.9530]	0.0282	0.8333	0.8636	0.7917	0.8507	0.8085
Zscore_PCC_RFE_13_NB	0.565	[0.4669-0.6799]	0.0544	0.614	0.5606	0.6875	0.7115	0.5323
Zscore_PCC_RFE_14_SVM	0.6706	[0.5695-0.7717]	0.0518	0.6667	0.7424	0.5625	0.7	0.6136
Zscore_PCC_RFE_14_LDA	0.7143	[0.6119-0.8142]	0.0509	0.7105	0.6667	0.7708	0.8	0.6271
Zscore_PCC_RFE_14_AE	0.685	[0.5863-0.7846]	0.0496	0.6228	0.4394	0.875	0.8286	0.5316
Zscore_PCC_RFE_14_RF	0.8827	[0.8175-0.9463]	0.0337	0.8596	0.9394	0.75	0.8378	0.9
Zscore_PCC_RFE_14_LR	0.6872	[0.5873-0.7934]	0.0516	0.6579	0.5606	0.7917	0.7872	0.5672
Zscore_PCC_RFE_14_LRLasso	0.6802	[0.5797-0.7815]	0.0514	0.6491	0.5606	0.7708	0.7708	0.5606
Zscore_PCC_RFE_14_AB	0.8153	[0.7230-0.8992]	0.0452	0.8333	0.9091	0.7292	0.8219	0.8537
Zscore_PCC_RFE_14_DT	0.8542	[0.7832-0.9181]	0.0339	0.8509	0.8333	0.875	0.9016	0.7925
Zscore_PCC_RFE_14_GP	0.9078	[0.8507-0.9571]	0.0278	0.8333	0.8788	0.7708	0.8406	0.8222
Zscore_PCC_RFE_14_NB	0.5717	[0.4716-0.6790]	0.0536	0.6316	0.5758	0.7083	0.7308	0.5484
Zscore_PCC_RFE_15_SVM	0.6591	[0.5531-0.7627]	0.0534	0.693	0.8485	0.4792	0.6914	0.697
Zscore_PCC_RFE_15_LDA	0.7307	[0.6331-0.8264]	0.0496	0.693	0.6364	0.7708	0.7925	0.6066
Zscore_PCC_RFE_15_AE	0.6042	[0.4970-0.7144]	0.0539	0.6491	0.8939	0.3125	0.6413	0.6818
Zscore_PCC_RFE_15_RF	0.8894	[0.8263-0.9491]	0.0317	0.8421	0.9242	0.7292	0.8243	0.875
Zscore_PCC_RFE_15_LR	0.6957	[0.5971-0.7921]	0.0507	0.6579	0.5758	0.7708	0.7755	0.5692
Zscore_PCC_RFE_15_LRLasso	0.6944	[0.5967-0.7919]	0.0505	0.6579	0.5758	0.7708	0.7755	0.5692
Zscore_PCC_RFE_15_AB	0.8116	[0.7234-0.8995]	0.0442	0.8246	0.8636	0.7708	0.8382	0.8043
Zscore_PCC_RFE_15_DT	0.8409	[0.7706-0.9053]	0.0355	0.8421	0.8485	0.8333	0.875	0.8
Zscore_PCC_RFE_15_GP	0.9154	[0.8580-0.9597]	0.0262	0.7982	0.6515	1	1	0.6761
Zscore_PCC_RFE_15_NB	0.5802	[0.4811-0.6881]	0.0537	0.6228	0.5909	0.6667	0.7091	0.5424
Zscore_PCC_RFE_16_SVM	0.6922	[0.5824-0.7922]	0.0524	0.7281	0.8636	0.5417	0.7215	0.7429
Zscore_PCC_RFE_16_LDA	0.7421	[0.6420-0.8352]	0.05	0.7281	0.7121	0.75	0.7966	0.6545
Zscore_PCC_RFE_16_AE	0.536	[0.4357-0.6502]	0.0533	0.5614	0.4394	0.7292	0.6905	0.4861
Zscore_PCC_RFE_16_RF	0.8886	[0.8232-0.9481]	0.0326	0.8596	0.9545	0.7292	0.8289	0.9211
Zscore_PCC_RFE_16_LR	0.7181	[0.6171-0.8109]	0.0504	0.7018	0.7121	0.6875	0.7581	0.6346
Zscore_PCC_RFE_16_LRLasso	0.7181	[0.6177-0.8148]	0.0501	0.6842	0.6061	0.7917	0.8	0.5938
Zscore_PCC_RFE_16_AB	0.8355	[0.7501-0.9205]	0.0432	0.8596	0.8788	0.8333	0.8788	0.8333
Zscore_PCC_RFE_16_DT	0.8153	[0.7422-0.8875]	0.0374	0.8158	0.8182	0.8125	0.8571	0.7647
Zscore_PCC_RFE_16_GP	0.9119	[0.8556-0.9586]	0.027	0.7982	0.6515	1	1	0.6761
Zscore_PCC_RFE_16_NB	0.5836	[0.4815-0.6903]	0.0537	0.614	0.5909	0.6458	0.6964	0.5345
Zscore_PCC_RFE_17_SVM	0.7181	[0.6116-0.8143]	0.0506	0.7368	0.8788	0.5417	0.725	0.7647
Zscore_PCC_RFE_17_LDA	0.7595	[0.6616-0.8463]	0.0485	0.7544	0.7879	0.7083	0.7879	0.7083
Zscore_PCC_RFE_17_AE	0.6064	[0.4969-0.7158]	0.0534	0.5877	0.4242	0.8125	0.7568	0.5065
Zscore_PCC_RFE_17_RF	0.8977	[0.8374-0.9536]	0.0309	0.8684	0.9242	0.7917	0.8592	0.8837
Zscore_PCC_RFE_17_LR	0.7266	[0.6247-0.8226]	0.0501	0.7105	0.6515	0.7917	0.8113	0.623
Zscore_PCC_RFE_17_LRLasso	0.7317	[0.6316-0.8261]	0.0495	0.7193	0.7273	0.7083	0.7742	0.6538
Zscore_PCC_RFE_17_AB	0.8166	[0.7254-0.9020]	0.0446	0.8509	0.8939	0.7917	0.8551	0.8444
Zscore_PCC_RFE_17_DT	0.7945	[0.7197-0.8689]	0.0382	0.7982	0.8182	0.7708	0.8308	0.7551
Zscore_PCC_RFE_17_GP	0.9138	[0.8587-0.9594]	0.0261	0.807	0.6818	0.9792	0.9783	0.6912
Zscore_PCC_RFE_17_NB	0.5994	[0.4985-0.7050]	0.0531	0.5789	0.3485	0.8958	0.8214	0.5
Zscore_PCC_RFE_18_SVM	0.7145	[0.6110-0.8067]	0.0517	0.7193	0.7727	0.6458	0.75	0.6739
Zscore_PCC_RFE_18_LDA	0.7756	[0.6814-0.8607]	0.0478	0.7632	0.8182	0.6875	0.7826	0.7333
Zscore_PCC_RFE_18_AE	0.4438	[0.3355-0.5564]	0.054	0.5088	0.3485	0.7292	0.6389	0.4487
Zscore_PCC_RFE_18_RF	0.8916	[0.8266-0.9501]	0.0322	0.8684	0.9394	0.7708	0.8493	0.9024
Zscore_PCC_RFE_18_LR	0.7342	[0.6342-0.8334]	0.0503	0.7281	0.697	0.7708	0.807	0.6491
Zscore_PCC_RFE_18_LRLasso	0.7415	[0.6402-0.8362]	0.0498	0.7456	0.803	0.6667	0.7681	0.7111
Zscore_PCC_RFE_18_AB	0.875	[0.7957-0.9476]	0.0385	0.8596	0.8333	0.8958	0.9167	0.7963
Zscore_PCC_RFE_18_DT	0.8002	[0.7195-0.8729]	0.0379	0.7982	0.7879	0.8125	0.8525	0.7358
Zscore_PCC_RFE_18_GP	0.9227	[0.8703-0.9633]	0.0237	0.8596	0.9848	0.6875	0.8125	0.9706
Zscore_PCC_RFE_18_NB	0.6026	[0.5051-0.7071]	0.0526	0.5877	0.4091	0.8333	0.7714	0.5063
Zscore_PCC_RFE_19_SVM	0.7049	[0.5965-0.8056]	0.0534	0.7456	0.9091	0.5208	0.7229	0.8065
Zscore_PCC_RFE_19_LDA	0.7689	[0.6719-0.8531]	0.0475	0.7632	0.8485	0.6458	0.7671	0.7561
Zscore_PCC_RFE_19_AE	0.6165	[0.5105-0.7200]	0.0521	0.5877	0.4242	0.8125	0.7568	0.5065
Zscore_PCC_RFE_19_RF	0.895	[0.8317-0.9520]	0.0313	0.8684	0.9394	0.7708	0.8493	0.9024
Zscore_PCC_RFE_19_LR	0.7377	[0.6389-0.8327]	0.0498	0.7193	0.6667	0.7917	0.8148	0.6333
Zscore_PCC_RFE_19_LRLasso	0.7374	[0.6368-0.8324]	0.0501	0.7368	0.7121	0.7708	0.8103	0.6607
Zscore_PCC_RFE_19_AB	0.8753	[0.8009-0.9457]	0.0371	0.886	0.8788	0.8958	0.9206	0.8431
Zscore_PCC_RFE_19_DT	0.7869	[0.7074-0.8631]	0.039	0.7895	0.803	0.7708	0.8281	0.74
Zscore_PCC_RFE_19_GP	0.9369	[0.8926-0.9713]	0.0208	0.8421	0.8485	0.8333	0.875	0.8
Zscore_PCC_RFE_19_NB	0.6165	[0.5173-0.7230]	0.0529	0.5965	0.3636	0.9167	0.8571	0.5116
Zscore_PCC_RFE_20_SVM	0.7247	[0.6243-0.8202]	0.0508	0.7193	0.7879	0.625	0.7429	0.6818
Zscore_PCC_RFE_20_LDA	0.7778	[0.6854-0.8600]	0.0456	0.7719	0.8485	0.6667	0.7778	0.7619
Zscore_PCC_RFE_20_AE	0.5445	[0.4476-0.6518]	0.0529	0.5351	0.197	1	1	0.4752
Zscore_PCC_RFE_20_RF	0.9017	[0.8427-0.9574]	0.0299	0.8684	0.9242	0.7917	0.8592	0.8837
Zscore_PCC_RFE_20_LR	0.7472	[0.6502-0.8389]	0.0478	0.7281	0.7273	0.7292	0.7869	0.6604
Zscore_PCC_RFE_20_LRLasso	0.7415	[0.6415-0.8313]	0.0486	0.7281	0.7121	0.75	0.7966	0.6545
Zscore_PCC_RFE_20_AB	0.886	[0.8058-0.9514]	0.0361	0.8772	0.8788	0.875	0.9062	0.84
Zscore_PCC_RFE_20_DT	0.8078	[0.7338-0.8762]	0.037	0.807	0.803	0.8125	0.8548	0.75
Zscore_PCC_RFE_20_GP	0.9391	[0.8961-0.9724]	0.0202	0.8246	0.697	1	1	0.7059
Zscore_PCC_RFE_20_NB	0.6212	[0.5180-0.7276]	0.0526	0.6316	0.6061	0.6667	0.7143	0.5517
Zscore_PCC_Relief_1_SVM	0.4912	[0.3646-0.6138]	0.0604	0.6404	0.7727	0.4583	0.6623	0.5946
Zscore_PCC_Relief_1_LDA	0.4104	[0.3031-0.5388]	0.0578	0.5702	0.7424	0.3333	0.6049	0.4848
Zscore_PCC_Relief_1_AE	0.7014	[0.5925-0.8021]	0.053	0.7719	0.9394	0.5417	0.7381	0.8667
Zscore_PCC_Relief_1_RF	0.782	[0.6785-0.8706]	0.0475	0.8333	0.8636	0.7917	0.8507	0.8085
Zscore_PCC_Relief_1_LR	0.4116	[0.3036-0.5382]	0.058	0.5614	0.697	0.375	0.6053	0.4737
Zscore_PCC_Relief_1_LRLasso	0.3995	[0.2944-0.5264]	0.0577	0.5614	0.7121	0.3542	0.6026	0.4722
Zscore_PCC_Relief_1_AB	0.6446	[0.5431-0.7414]	0.0502	0.6491	0.7273	0.5417	0.6857	0.5909
Zscore_PCC_Relief_1_DT	0.8277	[0.7538-0.8954]	0.0352	0.8333	0.8636	0.7917	0.8507	0.8085
Zscore_PCC_Relief_1_GP	0.4201	[0.3306-0.5253]	0.05	0.4649	0.0758	1	1	0.4404
Zscore_PCC_Relief_1_NB	0.4782	[0.3707-0.5850]	0.0533	0.5263	0.4242	0.6667	0.6364	0.4571
Zscore_PCC_Relief_2_SVM	0.3681	[0.2735-0.4796]	0.0527	0.5965	1	0.0417	0.5893	1
Zscore_PCC_Relief_2_LDA	0.4779	[0.3731-0.5856]	0.0555	0.5877	0.697	0.4375	0.6301	0.5122
Zscore_PCC_Relief_2_AE	0.4236	[0.3169-0.5360]	0.0557	0.5789	0.9394	0.0833	0.5849	0.5
Zscore_PCC_Relief_2_RF	0.8567	[0.7754-0.9274]	0.0395	0.8596	0.8939	0.8125	0.8676	0.8478
Zscore_PCC_Relief_2_LR	0.4776	[0.3730-0.5814]	0.0554	0.5877	0.697	0.4375	0.6301	0.5122
Zscore_PCC_Relief_2_LRLasso	0.4628	[0.3561-0.5689]	0.0562	0.5877	0.7273	0.3958	0.6234	0.5135
Zscore_PCC_Relief_2_AB	0.7617	[0.6656-0.8474]	0.0466	0.7632	0.7727	0.75	0.8095	0.7059
Zscore_PCC_Relief_2_DT	0.8381	[0.7656-0.9072]	0.0347	0.8421	0.8636	0.8125	0.8636	0.8125
Zscore_PCC_Relief_2_GP	0.5246	[0.4207-0.6316]	0.0536	0.5877	0.6818	0.4583	0.6338	0.5116
Zscore_PCC_Relief_2_NB	0.4959	[0.3951-0.6042]	0.0524	0.4912	0.1212	1	1	0.4528
Zscore_PCC_Relief_3_SVM	0.5372	[0.4138-0.6573]	0.061	0.6579	0.803	0.4583	0.6709	0.6286
Zscore_PCC_Relief_3_LDA	0.5363	[0.4221-0.6533]	0.0573	0.6228	0.8333	0.3333	0.6322	0.5926
Zscore_PCC_Relief_3_AE	0.5003	[0.3878-0.6097]	0.0567	0.6316	0.9545	0.1875	0.6176	0.75
Zscore_PCC_Relief_3_RF	0.8554	[0.7797-0.9232]	0.0372	0.8333	0.8939	0.75	0.831	0.8372
Zscore_PCC_Relief_3_LR	0.5341	[0.4188-0.6508]	0.0574	0.6228	0.8333	0.3333	0.6322	0.5926
Zscore_PCC_Relief_3_LRLasso	0.5287	[0.4137-0.6449]	0.0584	0.6491	0.9697	0.2083	0.6275	0.8333
Zscore_PCC_Relief_3_AB	0.7718	[0.6763-0.8531]	0.0453	0.7719	0.7576	0.7917	0.8333	0.7037
Zscore_PCC_Relief_3_DT	0.7917	[0.7046-0.8676]	0.04	0.7982	0.8333	0.75	0.8209	0.766
Zscore_PCC_Relief_3_GP	0.5912	[0.4914-0.6997]	0.0541	0.5614	0.4091	0.7708	0.7105	0.4868
Zscore_PCC_Relief_3_NB	0.5095	[0.4104-0.6149]	0.0523	0.5439	0.3333	0.8333	0.7333	0.4762
Zscore_PCC_Relief_4_SVM	0.6054	[0.4869-0.7072]	0.0562	0.6842	0.9242	0.3542	0.663	0.7727
Zscore_PCC_Relief_4_LDA	0.5581	[0.4454-0.6675]	0.0552	0.5614	0.4848	0.6667	0.6667	0.4848
Zscore_PCC_Relief_4_AE	0.6313	[0.5266-0.7386]	0.0526	0.6491	0.5758	0.75	0.76	0.5625
Zscore_PCC_Relief_4_RF	0.8846	[0.8147-0.9420]	0.0326	0.8509	0.9242	0.75	0.8356	0.878
Zscore_PCC_Relief_4_LR	0.548	[0.4342-0.6570]	0.055	0.5965	0.7424	0.3958	0.6282	0.5278
Zscore_PCC_Relief_4_LRLasso	0.5552	[0.4444-0.6678]	0.0547	0.5526	0.4545	0.6875	0.6667	0.4783
Zscore_PCC_Relief_4_AB	0.8254	[0.7374-0.9062]	0.0437	0.8421	0.8485	0.8333	0.875	0.8
Zscore_PCC_Relief_4_DT	0.8172	[0.7416-0.8899]	0.0372	0.8246	0.8636	0.7708	0.8382	0.8043
Zscore_PCC_Relief_4_GP	0.7339	[0.6377-0.8257]	0.0464	0.7018	0.6364	0.7917	0.8077	0.6129
Zscore_PCC_Relief_4_NB	0.5922	[0.4924-0.6961]	0.051	0.6316	0.4242	0.9167	0.875	0.5366
Zscore_PCC_Relief_5_SVM	0.5955	[0.4726-0.7106]	0.0592	0.7018	0.9242	0.3958	0.6778	0.7917
Zscore_PCC_Relief_5_LDA	0.5868	[0.4787-0.6994]	0.0547	0.6404	0.8636	0.3333	0.6404	0.64
Zscore_PCC_Relief_5_AE	0.6796	[0.5801-0.7852]	0.0524	0.6842	0.7424	0.6042	0.7206	0.6304
Zscore_PCC_Relief_5_RF	0.9184	[0.8593-0.9632]	0.0266	0.8421	0.803	0.8958	0.9138	0.7679
Zscore_PCC_Relief_5_LR	0.5777	[0.4696-0.6855]	0.0547	0.6404	0.8636	0.3333	0.6404	0.64
Zscore_PCC_Relief_5_LRLasso	0.5878	[0.4763-0.6963]	0.0547	0.6491	0.8485	0.375	0.6512	0.6429
Zscore_PCC_Relief_5_AB	0.8712	[0.7909-0.9372]	0.0384	0.886	0.8636	0.9167	0.9344	0.8302
Zscore_PCC_Relief_5_DT	0.8201	[0.7466-0.8867]	0.0365	0.8246	0.8485	0.7917	0.8485	0.7917
Zscore_PCC_Relief_5_GP	0.7412	[0.6425-0.8298]	0.048	0.7368	0.7879	0.6667	0.7647	0.6957
Zscore_PCC_Relief_5_NB	0.6275	[0.5326-0.7269]	0.0493	0.6404	0.4697	0.875	0.8378	0.5455
Zscore_PCC_Relief_6_SVM	0.5778	[0.4661-0.6917]	0.0577	0.6754	0.8788	0.3958	0.6667	0.7037
Zscore_PCC_Relief_6_LDA	0.6064	[0.5033-0.7123]	0.0538	0.6491	0.8485	0.375	0.6512	0.6429
Zscore_PCC_Relief_6_AE	0.3854	[0.2810-0.4979]	0.0551	0.5877	0.9091	0.1458	0.5941	0.5385
Zscore_PCC_Relief_6_RF	0.9124	[0.8546-0.9584]	0.0272	0.8421	0.8182	0.875	0.9	0.7778
Zscore_PCC_Relief_6_LR	0.5928	[0.4844-0.6990]	0.0541	0.6491	0.8636	0.3542	0.6477	0.6538
Zscore_PCC_Relief_6_LRLasso	0.5994	[0.4875-0.7037]	0.0538	0.6404	0.8182	0.3958	0.6506	0.6129
Zscore_PCC_Relief_6_AB	0.8791	[0.8031-0.9415]	0.0359	0.8772	0.8939	0.8542	0.8939	0.8542
Zscore_PCC_Relief_6_DT	0.8636	[0.7996-0.9276]	0.0333	0.8684	0.8939	0.8333	0.8806	0.8511
Zscore_PCC_Relief_6_GP	0.7863	[0.7024-0.8753]	0.0451	0.7807	0.8333	0.7083	0.7971	0.7556
Zscore_PCC_Relief_6_NB	0.6039	[0.5070-0.7047]	0.0523	0.6228	0.4394	0.875	0.8286	0.5316
Zscore_PCC_Relief_7_SVM	0.6155	[0.5053-0.7252]	0.0568	0.6842	0.8182	0.5	0.6923	0.6667
Zscore_PCC_Relief_7_LDA	0.5938	[0.4877-0.7053]	0.0557	0.5702	0.3636	0.8542	0.7742	0.494
Zscore_PCC_Relief_7_AE	0.5224	[0.4113-0.6327]	0.0571	0.6316	0.9848	0.1458	0.6132	0.875
Zscore_PCC_Relief_7_RF	0.9006	[0.8374-0.9527]	0.0294	0.8772	0.9697	0.75	0.8421	0.9474
Zscore_PCC_Relief_7_LR	0.5944	[0.4877-0.7032]	0.055	0.5702	0.3636	0.8542	0.7742	0.494
Zscore_PCC_Relief_7_LRLasso	0.5963	[0.4902-0.7008]	0.0545	0.5614	0.3333	0.875	0.7857	0.4884
Zscore_PCC_Relief_7_AB	0.8229	[0.7279-0.9084]	0.0453	0.8684	0.8939	0.8333	0.8806	0.8511
Zscore_PCC_Relief_7_DT	0.8693	[0.8063-0.9345]	0.0323	0.8684	0.8636	0.875	0.9048	0.8235
Zscore_PCC_Relief_7_GP	0.84	[0.7636-0.9123]	0.0388	0.8246	0.8939	0.7292	0.8194	0.8333
Zscore_PCC_Relief_7_NB	0.5878	[0.4821-0.7043]	0.0557	0.6404	0.5152	0.8125	0.7907	0.5493
Zscore_PCC_Relief_8_SVM	0.5777	[0.4642-0.6888]	0.0565	0.6404	0.7879	0.4375	0.6582	0.6
Zscore_PCC_Relief_8_LDA	0.6004	[0.4904-0.7097]	0.0553	0.6316	0.7879	0.4167	0.65	0.5882
Zscore_PCC_Relief_8_AE	0.554	[0.4499-0.6614]	0.0535	0.5877	0.5758	0.6042	0.6667	0.5088
Zscore_PCC_Relief_8_RF	0.9179	[0.8581-0.9661]	0.0272	0.886	0.8939	0.875	0.9077	0.8571
Zscore_PCC_Relief_8_LR	0.5887	[0.4794-0.6966]	0.0553	0.6316	0.7879	0.4167	0.65	0.5882
Zscore_PCC_Relief_8_LRLasso	0.6007	[0.4889-0.7042]	0.0542	0.5702	0.3333	0.8958	0.8148	0.4943
Zscore_PCC_Relief_8_AB	0.8125	[0.7202-0.8992]	0.0459	0.8509	0.8636	0.8333	0.8769	0.8163
Zscore_PCC_Relief_8_DT	0.8949	[0.8361-0.9509]	0.0291	0.8947	0.8939	0.8958	0.9219	0.86
Zscore_PCC_Relief_8_GP	0.8943	[0.8286-0.9530]	0.0315	0.8596	0.9242	0.7708	0.8472	0.881
Zscore_PCC_Relief_8_NB	0.5631	[0.4633-0.6749]	0.0552	0.5877	0.4242	0.8125	0.7568	0.5065
Zscore_PCC_Relief_9_SVM	0.5836	[0.4771-0.6916]	0.0539	0.5614	0.3485	0.8542	0.7667	0.4881
Zscore_PCC_Relief_9_LDA	0.6042	[0.4931-0.7088]	0.0549	0.6228	0.7121	0.5	0.662	0.5581
Zscore_PCC_Relief_9_AE	0.6884	[0.5922-0.7821]	0.0486	0.6404	0.4545	0.8958	0.8571	0.5443
Zscore_PCC_Relief_9_RF	0.9149	[0.8550-0.9640]	0.0283	0.886	0.9242	0.8333	0.8841	0.8889
Zscore_PCC_Relief_9_LR	0.5878	[0.4784-0.6963]	0.0547	0.6316	0.803	0.3958	0.6463	0.5938
Zscore_PCC_Relief_9_LRLasso	0.6035	[0.4894-0.7053]	0.0539	0.5877	0.3485	0.9167	0.8519	0.5057
Zscore_PCC_Relief_9_AB	0.8403	[0.7604-0.9191]	0.0411	0.8596	0.8788	0.8333	0.8788	0.8333
Zscore_PCC_Relief_9_DT	0.892	[0.8379-0.9474]	0.0295	0.8947	0.9091	0.875	0.9091	0.875
Zscore_PCC_Relief_9_GP	0.9242	[0.8706-0.9689]	0.0251	0.8509	0.803	0.9167	0.9298	0.7719
Zscore_PCC_Relief_9_NB	0.5909	[0.4917-0.6991]	0.054	0.5789	0.3788	0.8542	0.7812	0.5
Zscore_PCC_Relief_10_SVM	0.592	[0.4848-0.7009]	0.0537	0.5789	0.5152	0.6667	0.68	0.5
Zscore_PCC_Relief_10_LDA	0.5938	[0.4863-0.7012]	0.0548	0.5702	0.4545	0.7292	0.6977	0.493
Zscore_PCC_Relief_10_AE	0.5821	[0.4757-0.7030]	0.0565	0.6316	0.8182	0.375	0.6429	0.6
Zscore_PCC_Relief_10_RF	0.9247	[0.8695-0.9668]	0.0247	0.8772	0.9242	0.8125	0.8714	0.8864
Zscore_PCC_Relief_10_LR	0.5833	[0.4771-0.6894]	0.0546	0.5526	0.3182	0.875	0.7778	0.4828
Zscore_PCC_Relief_10_LRLasso	0.5969	[0.4901-0.7037]	0.0536	0.5877	0.3485	0.9167	0.8519	0.5057
Zscore_PCC_Relief_10_AB	0.8463	[0.7636-0.9273]	0.0418	0.8596	0.8485	0.875	0.9032	0.8077
Zscore_PCC_Relief_10_DT	0.8949	[0.8362-0.9520]	0.029	0.8947	0.8939	0.8958	0.9219	0.86
Zscore_PCC_Relief_10_GP	0.9476	[0.9048-0.9823]	0.0206	0.9035	0.9091	0.8958	0.9231	0.8776
Zscore_PCC_Relief_10_NB	0.5941	[0.4967-0.7050]	0.0543	0.5702	0.3485	0.875	0.7931	0.4941
Zscore_PCC_Relief_11_SVM	0.5556	[0.4476-0.6623]	0.0551	0.6228	0.8182	0.3542	0.6353	0.5862
Zscore_PCC_Relief_11_LDA	0.5663	[0.4554-0.6709]	0.0549	0.5175	0.1818	0.9792	0.9231	0.4653
Zscore_PCC_Relief_11_AE	0.7181	[0.6240-0.8100]	0.0488	0.7281	0.8333	0.5833	0.7333	0.7179
Zscore_PCC_Relief_11_RF	0.9225	[0.8655-0.9677]	0.0261	0.886	0.9091	0.8542	0.8955	0.8723
Zscore_PCC_Relief_11_LR	0.572	[0.4633-0.6789]	0.0546	0.5439	0.2727	0.9167	0.8182	0.4783
Zscore_PCC_Relief_11_LRLasso	0.5919	[0.4829-0.6972]	0.0536	0.5702	0.3333	0.8958	0.8148	0.4943
Zscore_PCC_Relief_11_AB	0.8769	[0.7996-0.9488]	0.0385	0.8772	0.8788	0.875	0.9062	0.84
Zscore_PCC_Relief_11_DT	0.8977	[0.8382-0.9524]	0.0282	0.8947	0.8788	0.9167	0.9355	0.8462
Zscore_PCC_Relief_11_GP	0.9485	[0.9061-0.9815]	0.0193	0.8772	0.8636	0.8958	0.9194	0.8269
Zscore_PCC_Relief_11_NB	0.6045	[0.5016-0.7130]	0.0547	0.5702	0.3182	0.9167	0.84	0.4944
Zscore_PCC_Relief_12_SVM	0.5876	[0.4807-0.6893]	0.054	0.6228	0.7424	0.4583	0.6533	0.5641
Zscore_PCC_Relief_12_LDA	0.5767	[0.4684-0.6797]	0.0545	0.5614	0.303	0.9167	0.8333	0.4889
Zscore_PCC_Relief_12_AE	0.4871	[0.3788-0.5884]	0.0551	0.4649	0.0909	0.9792	0.8571	0.4393
Zscore_PCC_Relief_12_RF	0.9137	[0.8513-0.9628]	0.0282	0.8772	0.9697	0.75	0.8421	0.9474
Zscore_PCC_Relief_12_LR	0.5707	[0.4643-0.6808]	0.0548	0.5614	0.303	0.9167	0.8333	0.4889
Zscore_PCC_Relief_12_LRLasso	0.5865	[0.4773-0.6941]	0.0538	0.5877	0.3636	0.8958	0.8276	0.5059
Zscore_PCC_Relief_12_AB	0.9018	[0.8268-0.9645]	0.0349	0.9123	0.9545	0.8542	0.9	0.9318
Zscore_PCC_Relief_12_DT	0.8873	[0.8243-0.9457]	0.0302	0.886	0.8788	0.8958	0.9206	0.8431
Zscore_PCC_Relief_12_GP	0.947	[0.9047-0.9808]	0.0202	0.886	0.9091	0.8542	0.8955	0.8723
Zscore_PCC_Relief_12_NB	0.5991	[0.4901-0.7082]	0.0553	0.5702	0.3333	0.8958	0.8148	0.4943
Zscore_PCC_Relief_13_SVM	0.5895	[0.4766-0.6915]	0.0547	0.6053	0.5909	0.625	0.6842	0.5263
Zscore_PCC_Relief_13_LDA	0.5616	[0.4479-0.6672]	0.0554	0.5789	0.3636	0.875	0.8	0.5
Zscore_PCC_Relief_13_AE	0.6171	[0.5095-0.7233]	0.0552	0.614	0.5909	0.6458	0.6964	0.5345
Zscore_PCC_Relief_13_RF	0.908	[0.8425-0.9591]	0.0292	0.8772	0.9697	0.75	0.8421	0.9474
Zscore_PCC_Relief_13_LR	0.5647	[0.4507-0.6730]	0.0547	0.5702	0.3485	0.875	0.7931	0.4941
Zscore_PCC_Relief_13_LRLasso	0.5698	[0.4608-0.6765]	0.0545	0.5702	0.3333	0.8958	0.8148	0.4943
Zscore_PCC_Relief_13_AB	0.8927	[0.8216-0.9556]	0.0342	0.8947	0.9091	0.875	0.9091	0.875
Zscore_PCC_Relief_13_DT	0.8873	[0.8286-0.9446]	0.03	0.886	0.8788	0.8958	0.9206	0.8431
Zscore_PCC_Relief_13_GP	0.952	[0.9134-0.9823]	0.0178	0.886	0.8788	0.8958	0.9206	0.8431
Zscore_PCC_Relief_13_NB	0.5922	[0.4881-0.7021]	0.0548	0.5614	0.3636	0.8333	0.75	0.4878
Zscore_PCC_Relief_14_SVM	0.5634	[0.4531-0.6659]	0.0547	0.6053	0.7879	0.3542	0.6265	0.5484
Zscore_PCC_Relief_14_LDA	0.5432	[0.4325-0.6466]	0.0551	0.5614	0.3333	0.875	0.7857	0.4884
Zscore_PCC_Relief_14_AE	0.7153	[0.6167-0.8126]	0.049	0.7193	0.8485	0.5417	0.7179	0.7222
Zscore_PCC_Relief_14_RF	0.919	[0.8565-0.9686]	0.0285	0.886	0.9697	0.7708	0.8533	0.9487
Zscore_PCC_Relief_14_LR	0.5499	[0.4408-0.6563]	0.0547	0.5789	0.3485	0.8958	0.8214	0.5
Zscore_PCC_Relief_14_LRLasso	0.5616	[0.4521-0.6656]	0.0542	0.5439	0.2727	0.9167	0.8182	0.4783
Zscore_PCC_Relief_14_AB	0.8816	[0.8120-0.9435]	0.0344	0.8684	0.8788	0.8542	0.8923	0.8367
Zscore_PCC_Relief_14_DT	0.8542	[0.7850-0.9192]	0.0337	0.8509	0.8333	0.875	0.9016	0.7925
Zscore_PCC_Relief_14_GP	0.9643	[0.9316-0.9878]	0.0142	0.9035	0.9091	0.8958	0.9231	0.8776
Zscore_PCC_Relief_14_NB	0.5985	[0.4962-0.7072]	0.0549	0.5789	0.3939	0.8333	0.7647	0.5
Zscore_PCC_Relief_15_SVM	0.6102	[0.5008-0.7140]	0.0532	0.6491	0.8333	0.3958	0.6548	0.6333
Zscore_PCC_Relief_15_LDA	0.5622	[0.4492-0.6680]	0.0545	0.5789	0.3636	0.875	0.8	0.5
Zscore_PCC_Relief_15_AE	0.6594	[0.5673-0.7570]	0.0492	0.6667	0.6061	0.75	0.7692	0.5806
Zscore_PCC_Relief_15_RF	0.929	[0.8721-0.9703]	0.0248	0.886	0.9848	0.75	0.8442	0.973
Zscore_PCC_Relief_15_LR	0.5805	[0.4662-0.6823]	0.0532	0.5965	0.4394	0.8125	0.7632	0.5132
Zscore_PCC_Relief_15_LRLasso	0.5795	[0.4696-0.6805]	0.0531	0.5877	0.4697	0.75	0.7209	0.507
Zscore_PCC_Relief_15_AB	0.8633	[0.7836-0.9395]	0.0397	0.8772	0.8939	0.8542	0.8939	0.8542
Zscore_PCC_Relief_15_DT	0.8617	[0.7926-0.9213]	0.0337	0.8596	0.8485	0.875	0.9032	0.8077
Zscore_PCC_Relief_15_GP	0.965	[0.9337-0.9867]	0.0135	0.8947	0.8788	0.9167	0.9355	0.8462
Zscore_PCC_Relief_15_NB	0.6259	[0.5227-0.7309]	0.0542	0.6404	0.6515	0.625	0.7049	0.566
Zscore_PCC_Relief_16_SVM	0.6326	[0.5222-0.7344]	0.0528	0.6579	0.7727	0.5	0.68	0.6154
Zscore_PCC_Relief_16_LDA	0.5878	[0.4725-0.6892]	0.0542	0.5877	0.3636	0.8958	0.8276	0.5059
Zscore_PCC_Relief_16_AE	0.6342	[0.5324-0.7313]	0.0513	0.6491	0.6667	0.625	0.7097	0.5769
Zscore_PCC_Relief_16_RF	0.9192	[0.8590-0.9676]	0.0277	0.8772	0.9242	0.8125	0.8714	0.8864
Zscore_PCC_Relief_16_LR	0.6089	[0.5005-0.7081]	0.0528	0.5965	0.3788	0.8958	0.8333	0.5119
Zscore_PCC_Relief_16_LRLasso	0.5944	[0.4859-0.6971]	0.0533	0.5965	0.4545	0.7917	0.75	0.5135
Zscore_PCC_Relief_16_AB	0.916	[0.8442-0.9732]	0.0332	0.8947	0.8485	0.9583	0.9655	0.8214
Zscore_PCC_Relief_16_DT	0.8352	[0.7623-0.9028]	0.036	0.8421	0.8788	0.7917	0.8529	0.8261
Zscore_PCC_Relief_16_GP	0.9586	[0.9256-0.9854]	0.0154	0.8947	0.9545	0.8125	0.875	0.9286
Zscore_PCC_Relief_16_NB	0.6253	[0.5234-0.7317]	0.0536	0.6053	0.5	0.75	0.7333	0.5217
Zscore_PCC_Relief_17_SVM	0.6468	[0.5427-0.7475]	0.0519	0.6491	0.7576	0.5	0.6757	0.6
Zscore_PCC_Relief_17_LDA	0.5799	[0.4731-0.6836]	0.0536	0.5351	0.2273	0.9583	0.8824	0.4742
Zscore_PCC_Relief_17_AE	0.5382	[0.4236-0.6536]	0.055	0.5526	0.4394	0.7083	0.6744	0.4789
Zscore_PCC_Relief_17_RF	0.9239	[0.8618-0.9688]	0.0271	0.8684	0.8636	0.875	0.9048	0.8235
Zscore_PCC_Relief_17_LR	0.5991	[0.4908-0.7029]	0.0531	0.5614	0.3182	0.8958	0.8077	0.4886
Zscore_PCC_Relief_17_LRLasso	0.5742	[0.4656-0.6779]	0.0535	0.5614	0.3182	0.8958	0.8077	0.4886
Zscore_PCC_Relief_17_AB	0.8671	[0.7806-0.9434]	0.0417	0.886	0.9545	0.7917	0.863	0.9268
Zscore_PCC_Relief_17_DT	0.8305	[0.7555-0.8980]	0.0369	0.8333	0.8485	0.8125	0.8615	0.7959
Zscore_PCC_Relief_17_GP	0.958	[0.9242-0.9842]	0.0154	0.886	0.9242	0.8333	0.8841	0.8889
Zscore_PCC_Relief_17_NB	0.6209	[0.5193-0.7302]	0.0541	0.6053	0.4697	0.7917	0.7561	0.5205
Zscore_PCC_Relief_18_SVM	0.6389	[0.5322-0.7358]	0.0511	0.6404	0.7424	0.5	0.6712	0.5854
Zscore_PCC_Relief_18_LDA	0.5612	[0.4444-0.6599]	0.0538	0.5614	0.3333	0.875	0.7857	0.4884
Zscore_PCC_Relief_18_AE	0.4684	[0.3608-0.5771]	0.0541	0.5351	0.303	0.8542	0.7407	0.4713
Zscore_PCC_Relief_18_RF	0.9236	[0.8655-0.9674]	0.0267	0.886	0.9848	0.75	0.8442	0.973
Zscore_PCC_Relief_18_LR	0.5862	[0.4738-0.6924]	0.0533	0.5351	0.197	1	1	0.4752
Zscore_PCC_Relief_18_LRLasso	0.5676	[0.4568-0.6689]	0.0531	0.5439	0.2879	0.8958	0.7917	0.4778
Zscore_PCC_Relief_18_AB	0.8617	[0.7718-0.9397]	0.0425	0.886	0.9091	0.8542	0.8955	0.8723
Zscore_PCC_Relief_18_DT	0.8845	[0.8225-0.9458]	0.0307	0.886	0.8939	0.875	0.9077	0.8571
Zscore_PCC_Relief_18_GP	0.9527	[0.9152-0.9821]	0.0168	0.8947	0.9848	0.7708	0.8553	0.9737
Zscore_PCC_Relief_18_NB	0.6075	[0.5059-0.7167]	0.0545	0.5877	0.4394	0.7917	0.7436	0.5067
Zscore_PCC_Relief_19_SVM	0.6506	[0.5558-0.7451]	0.0498	0.6228	0.3939	0.9375	0.8966	0.5294
Zscore_PCC_Relief_19_LDA	0.5982	[0.4916-0.7001]	0.0525	0.6053	0.3788	0.9167	0.8621	0.5176
Zscore_PCC_Relief_19_AE	0.5934	[0.4885-0.7037]	0.0543	0.6316	0.7727	0.4375	0.6538	0.5833
Zscore_PCC_Relief_19_RF	0.922	[0.8606-0.9684]	0.0282	0.8772	0.8939	0.8542	0.8939	0.8542
Zscore_PCC_Relief_19_LR	0.6187	[0.5125-0.7179]	0.0515	0.6228	0.3939	0.9375	0.8966	0.5294
Zscore_PCC_Relief_19_LRLasso	0.6054	[0.4968-0.7032]	0.0521	0.6053	0.3485	0.9583	0.92	0.5169
Zscore_PCC_Relief_19_AB	0.899	[0.8224-0.9575]	0.0353	0.8947	0.9091	0.875	0.9091	0.875
Zscore_PCC_Relief_19_DT	0.8352	[0.7575-0.9008]	0.0361	0.8421	0.8788	0.7917	0.8529	0.8261
Zscore_PCC_Relief_19_GP	0.9527	[0.9161-0.9824]	0.0167	0.8947	0.9848	0.7708	0.8553	0.9737
Zscore_PCC_Relief_19_NB	0.6144	[0.5165-0.7206]	0.0534	0.6053	0.4697	0.7917	0.7561	0.5205
Zscore_PCC_Relief_20_SVM	0.6779	[0.5823-0.7655]	0.0484	0.6228	0.3636	0.9792	0.96	0.5281
Zscore_PCC_Relief_20_LDA	0.6512	[0.5469-0.7456]	0.0516	0.614	0.3333	1	1	0.5217
Zscore_PCC_Relief_20_AE	0.5249	[0.4160-0.6350]	0.0558	0.5965	0.6212	0.5625	0.6613	0.5192
Zscore_PCC_Relief_20_RF	0.9295	[0.8747-0.9708]	0.0245	0.8772	0.8788	0.875	0.9062	0.84
Zscore_PCC_Relief_20_LR	0.6509	[0.5428-0.7450]	0.0509	0.6404	0.3939	0.9792	0.963	0.5402
Zscore_PCC_Relief_20_LRLasso	0.6345	[0.5281-0.7334]	0.0513	0.614	0.3636	0.9583	0.9231	0.5227
Zscore_PCC_Relief_20_AB	0.8927	[0.8171-0.9607]	0.0371	0.8947	0.8939	0.8958	0.9219	0.86
Zscore_PCC_Relief_20_DT	0.8305	[0.7547-0.8967]	0.0369	0.8333	0.8485	0.8125	0.8615	0.7959
Zscore_PCC_Relief_20_GP	0.952	[0.9149-0.9804]	0.0169	0.8772	0.9091	0.8333	0.8824	0.8696
Zscore_PCC_Relief_20_NB	0.6031	[0.5041-0.7113]	0.0539	0.6316	0.6667	0.5833	0.6875	0.56
